# Supplementary material for: Area Wide Monitoring of Plant and Honey Bee (Apis mellifera) Viruses in Blueberry (Vaccinium corymbosum) Agroecosystems Facilitated by Honey Bee Pollination
Source: Viruses. 2023 May 20;15(5):1209. doi: 10.3390/v15051209 (PMC10220920; doi:10.3390/v15051209)
Supplement: Supplementary file 1 [file viruses-15-01209-s001.zip]

Archive with 3 entries (3 files):
- AWM Supplemental file S1.xlsx
- AWM Supplemental file S2.xlsx
- viruses-2329810-Supplementary Tables.pdf
