# Supplementary material for: Area Wide Monitoring of Plant and Honey Bee (Apis mellifera) Viruses in Blueberry (Vaccinium corymbosum) Agroecosystems Facilitated by Honey Bee Pollination
Source: Viruses. 2023 May 20;15(5):1209. doi: 10.3390/v15051209 (PMC10220920; doi:10.3390/v15051209)
Supplement: Supplementary file 1 [file viruses-15-01209-s001.zip › AWM Supplemental file S1.xlsx]

## Sheet: Legend
Legend	Raw metadata and calculations for plant virus detections, genome coverage, Viral reads per million (VRPM), and frequency of detection.
Tab title	Tab description
Reads	Number of reads mapping to each virus identified in each sample as calculated from Virtool.
VRPM	Calculations for viral reads per million, including raw read counts, virus genome size, reads per million, and reads per million, per virus genome size.
Accession number	Genbank accession numbers associated with mapped reads for each virus species/isolate.
Coverage	Genome coverage percentage for each virus, in each sample, as calculated from Virtool. Values are shown as a decimal, with 1 being equal to 100% genome coverage.
Coverage 10%	Genome coverage percentage for each virus with at least 10% coverage. Values are shown as a decimal, with 1 being equal to 100% genome coverage.
Final table	Summary tables (also present in main manuscript) showing the frequency of detection of each virus per sample type, the frequency of detection across all samples, the average genome coverage across all samples, and average VRPM from all positive detections across all samples.

## Sheet: Reads
Sample ID	BCFV1-BB-1B	BCFV1-BB-2B	BCFV1-BB-3B	BCFV1-BB-4B	BCFV1-BB-1F	BCFV1-BB-2F	BCFV1-BB-3F	BCFV1-BB-4F	BCFV1-BB-1H	BCFV1-BB-2H	BCFV1-BB-3H	BCFV1-BB-4H	BCFV1-BB-1P	BCFV1-BB-2P	BCFV1-BB-3P	BCFV1-BB-4P	BCFV1-BB-T1	BCFV1-BB-T2	BCFV2-BB-1B	BCFV2-BB-2B	BCFV2-BB-3B	BCFV2-BB-4B	BCFV2-BB-1F	BCFV2-BB-2F	BCFV2-BB-3F	BCFV2-BB-4F	BCFV2-BB-1H	BCFV2-BB-2H	BCFV2-BB-3H	BCFV2-BB-4H	BCFV2-BB-1P	BCFV2-BB-2P	BCFV2-BB-3P	BCFV2-BB-4P	BCFV2-BB-T1	BCFV2-BB-T2	ONLA2-BB-1B	ONLA2-BB-2B	ONLA2-BB-3B	ONLA2-BB-1F	ONLA2-BB-2F	ONLA2-BB-3F	ONLA2-BB-1H	ONLA2-BB-2H	ONLA2-BB-3H	ONLA2-BB-1P	ONLA2-BB-2P	ONLA2-BB-3P	ONLA2-BB-1T1
Sample Bioinformatics ID	21BP025	21BP026	21BP027	21BP028	21BP001	21BP002	21BP003	21BP004	21BP009	21BP010	21BP011	21BP012	21BP033	21BP034	21BP035	21BP036	21BP235	21BP236	21BP029	21BP030	21BP031	21BP032	21BP005	21BP006	21BP007	21BP008	21BP013	21BP014	21BP015	21BP016	21BP037	21BP038	21BP039	21BP040	21BP237	21BP238	21BP041	21BP043	21BP045	21BP017	21BP019	21BP021	21BP018	21BP020	21BP022	21BP042	21BP044	21BP046	21BP239
Notes
Year	Spring 2021
Known Plant Viruses	BC Site 1																		BC site 2																		ON site 1
	Bee Bread				Forager				Hive				Pollen				Plant tissue		Bee Bread				Forager				Hive				Pollen				Plant tissue		Bee Bread			Forager			Hive			Pollen			Plant tissue
	1	2	3	4	1	2	3	4	1	2	3	4	1	2	3	4	1	2	1	2	3	4	1	2	3	4	1	2	3	4	1	2	3	4	1	2	1	2	3	1	2	3	1	2	3	1	2	3	1
Actinidia virus X												7593
Apple hammerhead viroid-like circular RNA	64	1	87										3							15					73								28				1
Apple stem grooving virus																			29
Bell pepper endornavirus																																				164
Blackberry chlorotic ringspot virus			0																	0				0			0	0			0	0
Blueberry green mosaic associated virus																																																	887
Blueberry latent virus																	896572	2258544			130					327									617075	571591													1630254
Blueberry mosaic associated virus								30595															5884	33		3912		4072							51429	60886													515
Blueberry scorch virus						50941																				14									62254	57922
Blueberry shock virus	3589		7	71995	58019	57097					22	6904		5262	13077		17	474848	12628	32885	16142	0	106558	133332	134135	261866	53091	51297	91982	57801	130	253570	116509	99175	2498561	2103524
Blueberry virus A																																																	157281
Brassica campestris chrysovirus 1			1855	1448																603	78			265			717	615		7795		14456	8637	19665		18										4424	15826	13739
Brassica rapa virus 1	18929	6474													25573
Camellia ringspot associated virus 1																			64
Camellia ringspot associated virus 2																			10
Camellia ringspot associated virus 3																			222
Cherry virus A		19921	80310	13389		11235			61034										49571	12818	14077	76520		118		121	3986	407		1975							18669									417
Cherry virus F																			4		5
Citrus concave gum-associated virus	67500																			1361	117
Citrus tatter leaf virus																			24
Citrus virus A																			87
Cycas necrotic stunt virus								10673				150
Grapevine associated ilarvirus							5980
Helianthus annuus alphaendornavirus																																				38307
Lilac leaf chlorosis virus																				54	274												117236
Privet leaf blotch-associated virus																						6505
Prune dwarf virus	15650	67317	175817	206979	14608	21175			106057	144920	26780			2179		1171			105231	90750	166250	70290		625		1279	6350	33	12271	29175		3434		2484
Prunus necrotic ringspot virus		76896		26171		21540			12909										90616	10894	104578	12635															2320				11068
Prunus virus F			4122	3861																814
Pyrus pyrifolia cryptic virus														0
Raphanus sativus cryptic virus 2														7363																		1843
Raphanus sativus cryptic virus 3																																						109	30									4027
Strawberry necrotic shock virus	922	1282	14763				7639						8129	22473		34539				260767		2592	147	6578			157842	123343			115393	9784	5212
Tobacco ringspot virus																																						21271	10748					10116	19263
Tobacco streak virus																																											21027
Tomato ringspot virus																																					8591	4227	39697					10082				55132
Turnip vein-clearing virus																																												8241
White clover cryptic virus 2									3922	17756			886	3056													2477	45	1257				1281
Total sequenced reads	17125050	22111514	19112739	19432317	19790384	20322452	19698773	19212097	17846081	18148292	18461964	19361554	18175511	22413132	16971673	23479012	3,655,294	6282264	17563536	21151292	19647636	19299251	20603184	20572752	18752023	20693358	19414058	19704851	17902889	20092714	18228135	21930681	20584058	18770225	7948685	7736055	21642392	25334027	20750246	21023630	20734227	21632840	19078771	19542736	20574880	18178311	18318975	19784336	4794726
Total mapped reads	436066	427783	301416	327579	185350	208962	289091	219282	234401	284402	133878	108780	549701	391877	366040	493346	1035631	2978658	259016	414329	302458	188699	114055	142099	149042	268268	243950	187866	197722	141611	115965	415955	389444	444219	3565290	3209295	329622	413234	176750	172257	385271	114926	104129	111653	155262	306116	230960	318402	1788940
Total sequenced reads/1000000	17.1251	22.1115	19.1127	19.4323	19.7904	20.3225	19.6988	19.2121	17.8461	18.1483	18.462	19.3616	18.1755	22.4131	16.9717	23.479	3.65529	6.28226	17.5635	21.1513	19.6476	19.2993	20.6032	20.5728	18.752	20.6934	19.4141	19.7049	17.9029	20.0927	18.2281	21.9307	20.5841	18.7702	7.94869	7.73606	21.6424	25.334	20.7502	21.0236	20.7342	21.6328	19.0788	19.5427	20.5749	18.1783	18.319	19.7843	4.79473
[truncated: 1 more columns]

## Sheet: VRPM
Reads
Plant virus	BC site 1																		BC site 2																		ON site 1
	Bee Bread				Forager				Hive				Pollen				Plant tissue		Bee Bread				Forager				Hive				Pollen				Plant tissue		Bee Bread			Forager			Hive			Pollen			Plant tissue
	1	2	3	4	1	2	3	4	1	2	3	4	1	2	3	4	1	2	1	2	3	4	1	2	3	4	1	2	3	4	1	2	3	4	1	2	1	2	3	1	2	3	1	2	3	1	2	3	1
Actinidia virus X												7593
Apple hammerhead viroid-like circular RNA	64	1	87										3							15					73								28				1
Apple stem grooving virus																			29
Bell pepper endornavirus																																				164
Blackberry chlorotic ringspot virus			0																	0				0			0	0			0	0
Blueberry green mosaic associated virus																																																	887
Blueberry latent virus																	896572	2258544			130					327									617075	571591													1630254
Blueberry mosaic associated virus								30595															5884	33		3912		4072							51429	60886													515
Blueberry scorch virus						50941																				14									62254	57922
Blueberry shock virus	3589		7	71995	58019	57097					22	6904		5262	13077		17	474848	12628	32885	16142	0	106558	133332	134135	261866	53091	51297	91982	57801	130	253570	116509	99175	2498561	2103524
Blueberry virus A																																																	157281
Brassica campestris chrysovirus 1			1855	1448																603	78			265			717	615		7795		14456	8637	19665		18										4424	15826	13739
Brassica rapa virus 1	18929	6474													25573
Camellia ringspot associated virus 1																			64
Camellia ringspot associated virus 2																			10
Camellia ringspot associated virus 3																			222
Cherry virus A		19921	80310	13389		11235			61034										49571	12818	14077	76520		118		121	3986	407		1975							18669									417
Cherry virus F																			4		5
Citrus concave gum-associated virus	67500																			1361	117
Citrus tatter leaf virus																			24
Citrus virus A																			87
Cycas necrotic stunt virus								10673				150
Grapevine associated ilarvirus							5980
Helianthus annuus alphaendornavirus																																				38307
Lilac leaf chlorosis virus																				54	274												117236
Privet leaf blotch-associated virus																						6505
Prune dwarf virus	15650	67317	175817	206979	14608	21175			106057	144920	26780			2179		1171			105231	90750	166250	70290		625		1279	6350	33	12271	29175		3434		2484
Prunus necrotic ringspot virus		76896		26171		21540			12909										90616	10894	104578	12635															2320				11068
Prunus virus F			4122	3861																814
Pyrus pyrifolia cryptic virus														0
Raphanus sativus cryptic virus 2														7363																		1843
Raphanus sativus cryptic virus 3																																						109	30									4027
Strawberry necrotic shock virus	922	1282	14763				7639						8129	22473		34539				260767		2592	147	6578			157842	123343			115393	9784	5212
Tobacco ringspot virus																																						21271	10748					10116	19263
Tobacco streak virus																																											21027
Tomato ringspot virus																																					8591	4227	39697					10082				55132
Turnip vein-clearing virus																																												8241
White clover cryptic virus 2									3922	17756			886	3056													2477	45	1257				1281
Gene length (kbp)
Known Plant Viruses	Gene length (bp)	Gene length (kbp)
Actinidia virus X	6888	6.888
Apple hammerhead viroid-like circular RNA	434	0.434
Apple stem grooving virus	6495	6.495
Bell pepper endornavirus	14728	14.728
Blackberry chlorotic ringspot virus	8647	8.647
Blueberry green mosaic associated virus	7477	7.477
Blueberry latent virus	3431	3.431
Blueberry mosaic associated virus	11467	11.467
Blueberry scorch virus	8512	8.512
Blueberry shock virus	7989	7.989
Blueberry virus A	17798	17.798
Brassica campestris chrysovirus 1	10543	10.543
Brassica rapa virus 1	10412	10.412
Camellia ringspot associated virus 1	7779	7.779
Camellia ringspot associated virus 2	7808	7.808
Camellia ringspot associated virus 3	7414	7.414
Cherry virus A	7383	7.383
Cherry virus F	10070	10.07
Citrus concave gum-associated virus	9384	9.384
Citrus tatter leaf virus	6497	6.497
Citrus virus A	9431	9.431
Cycas necrotic stunt virus	12138	12.138
Grapevine associated ilarvirus	8511	8.511
Helianthus annuus alphaendornavirus	14663	14.663
Lilac leaf chlorosis virus	8283	8.283
Privet leaf blotch-associated virus	7725	7.725
Prune dwarf virus	8096	8.096
Prunus necrotic ringspot virus	7880	7.88
Prunus virus F	9631	9.631
Pyrus pyrifolia cryptic virus	3616	3.616
Raphanus sativus cryptic virus 2	4723	4.723
Raphanus sativus cryptic virus 3	3190	3.19
Strawberry necrotic shock virus	8550	8.55
Tobacco ringspot virus	11443	11.443
Tobacco streak virus	8622	8.622
Tomato ringspot virus	15485	15.485
Turnip vein-clearing virus	6311	6.311
White clover cryptic virus 2	4783	4.783
RPK (Reads per kilobase)
Plant virus	BC site 1																		BC site 2																		ON site 1
	Bee Bread				Forager				Hive				Pollen				Plant tissue		Bee Bread				Forager				Hive				Pollen				Plant tissue		Bee Bread			Forager			Hive			Pollen			Plant tissue
	1	2	3	4	1	2	3	4	1	2	3	4	1	2	3	4	1	2	1	2	3	4	1	2	3	4	1	2	3	4	1	2	3	4	1	2	1	2	3	1	2	3	1	2	3	1	2	3	1
Actinidia virus X												1102.35
Apple hammerhead viroid-like circular RNA	147.465	2.30415	200.461																	34.5622					168.203								64.5161
Apple stem grooving virus																			4.46497
Bell pepper endornavirus																																				11.1353
Blackberry chlorotic ringspot virus
Blueberry green mosaic associated virus																																																	118.63
Blueberry latent virus																	261315	658276			37.8898					95.3075									179853	166596													475154
Blueberry mosaic associated virus								2668.09															513.125	2.87782		341.153		355.106							4484.96	5309.67													44.9115
Blueberry scorch virus						5984.61																				1.64474									7313.67	6804.75
Blueberry shock virus	449.243		0.876205	9011.77	7262.36	7146.95					2.75379	864.188		658.656	1636.88		2.12793	59437.7	1580.67	4116.28	2020.53		13338.1	16689.4	16790	32778.3	6645.51	6420.95	11513.6	7235.07	16.2724	31739.9	14583.7	12413.9	312750	263303
Blueberry virus A																																																	8837
Brassica campestris chrysovirus 1			175.946	137.342																57.1943	7.39827			25.1352			68.0072	58.3325		739.353		1371.15	819.217	1865.22		1.70729										419.615	1501.09	1303.14
Brassica rapa virus 1	1818	621.783													2456.11
Camellia ringspot associated virus 1																			8.22728
Camellia ringspot associated virus 2																			1.28074
Camellia ringspot associated virus 3																			29.9434
Cherry virus A		2698.23	10877.7	1813.49		1521.74			8266.83										6714.21	1736.15	1906.68	10364.4		15.9827		16.389	539.889	55.1266		267.506							2528.65									56.4811
Cherry virus F																			0.397219		0.496524
Citrus concave gum-associated virus	7193.09																			145.034	12.468
Citrus tatter leaf virus																			3.69401
Citrus virus A																			9.2249
Cycas necrotic stunt virus								879.305				12.3579
Grapevine associated ilarvirus							702.62
Helianthus annuus alphaendornavirus																																				2612.49
Lilac leaf chlorosis virus																				6.51938	33.0798												14153.8
Privet leaf blotch-associated virus																						842.071
Prune dwarf virus	1933.05	8314.85	21716.5	25565.6	1804.35	2615.49			13099.9	17900.2	3307.81			269.145		144.639			12997.9	11209.2	20534.8	8682.07		77.1986		157.979	784.338	4.07609	1515.69	3603.63		424.16		306.818
Prunus necrotic ringspot virus		9758.38		3321.19		2733.5			1638.2										11499.5	1382.49	13271.3	1603.43															294.416				1404.57
Prunus virus F			427.993	400.893																84.5187
Pyrus pyrifolia cryptic virus
Raphanus sativus cryptic virus 2														1558.97																		390.218
Raphanus sativus cryptic virus 3																																						34.1693	9.40439									1262.38
Strawberry necrotic shock virus	107.836	149.942	1726.67				893.45						950.76	2628.42		4039.65				30499.1		303.158	17.193	769.357			18461.1	14426.1			13496.3	1144.33	609.591
Tobacco ringspot virus																																						1858.87	939.264					884.034	1683.39
Tobacco streak virus																																											2438.76
Tomato ringspot virus																																					554.795	272.974	2563.58					651.082				3560.35
Turnip vein-clearing virus																																												1305.82
White clover cryptic virus 2									819.987	3712.31			185.239	638.93													517.876	9.40832	262.806				267.824
Total sequenced reads/1000000	17.1251	22.1115	19.1127	19.4323	19.7904	20.3225	19.6988	19.2121	17.8461	18.1483	18.462	19.3616	18.1755	22.4131	16.9717	23.479	3.65529	6.28226	17.5635	21.1513	19.6476	19.2993	20.6032	20.5728	18.752	20.6934	19.4141	19.7049	17.9029	20.0927	18.2281	21.9307	20.5841	18.7702	7.94869	7.73606	21.6424	25.334	20.7502	21.0236	20.7342	21.6328	19.0788	19.5427	20.5749	18.1783	18.319	19.7843	4.79473
VRPK
Known Plant Viruses	Fraser Valley Site 1																		Fraser Valley Site 2																		Lowbanks blueberry knoll
	Bee Bread				Forager				Hive				Pollen				Plant tissue		Bee Bread				Forager				Hive				Pollen				Plant tissue		Bee Bread			Forager			Hive			Pollen			Plant tissue
	1	2	3	4	1	2	3	4	1	2	3	4	1	2	3	4	1	2	1	2	3	4	1	2	3	4	1	2	3	4	1	2	3	4	1	2	1	2	3	1	2	3	1	2	3	1	2	3	1
Actinidia virus X												56.9351
Apple hammerhead viroid-like circular RNA	8.6111	0.104206	10.4883																	1.63405					8.96985								3.13428
Apple stem grooving virus																			0.254218
Bell pepper endornavirus																																				1.4394
Blackberry chlorotic ringspot virus
Blueberry green mosaic associated virus																																																	24.7419
Blueberry latent virus																	71489.5	104783			1.92847					4.6057									22626.7	21535													99099.3
Blueberry mosaic associated virus								138.876															24.9051	0.139885		16.4861		18.0212							564.239	686.354													9.36685
Blueberry scorch virus						294.483																				0.0794814									920.111	879.615
Blueberry shock virus	26.2331		0.045844	463.752	366.964	351.678					0.14916	44.6342		29.387	96.4475		0.582149	9461.2	89.9974	194.612	102.838		647.38	811.24	895.368	1584	342.304	325.857	643.113	360.084	0.892706	1447.28	708.494	661.364	39346.2	34035.8
Blueberry virus A																																																	1843.07
Brassica campestris chrysovirus 1			9.2057	7.06773																2.70406	0.376548			1.22177			3.50299	2.96031		36.7971		62.5218	39.7986	99.3711		0.220693										23.0833	81.9419	65.8672
Brassica rapa virus 1	106.16	28.1203													144.718
Camellia ringspot associated virus 1																			0.46843
Camellia ringspot associated virus 2																			0.0729203
Camellia ringspot associated virus 3																			1.70486
Cherry virus A		122.028	569.133	93.3234		74.8797			463.229										382.281	82.0825	97.0436	537.034		0.776885		0.791993	27.8092	2.79762		13.3136							116.838									3.10706
Cherry virus F																			0.0226161		0.0252715
Citrus concave gum-associated virus	420.033																			6.85699	0.634582
Citrus tatter leaf virus																			0.210323
Citrus virus A																			0.52523
Cycas necrotic stunt virus								45.7683				0.638269
Grapevine associated ilarvirus							35.6682
Helianthus annuus alphaendornavirus																																				337.704
Lilac leaf chlorosis virus																				0.308226	1.68365												687.61
Privet leaf blotch-associated virus																						43.6323
Prune dwarf virus	112.879	376.041	1136.23	1315.62	91.173	128.699			734.051	986.33	179.169			12.0084		6.16037			740.05	529.955	1045.16	449.865		3.75247		7.6343	40.4005	0.206857	84.6616	179.35		19.3409		16.346
Prunus necrotic ringspot virus		441.326		170.911		134.507			91.796										654.737	65.3618	675.466	83.0823															13.6037				67.7415
Prunus virus F			22.3931	20.6302																3.99591
Pyrus pyrifolia cryptic virus
Raphanus sativus cryptic virus 2														69.556																		17.7932
Raphanus sativus cryptic virus 3																																						1.34875	0.453218									63.8072
Strawberry necrotic shock virus	6.29699	6.78115	90.3411				45.3556						52.31	117.271		172.054				1441.95		15.7083	0.834482	37.3969			950.912	732.108			740.408	52.1793	29.6147
Tobacco ringspot virus																																						73.3743	45.2652					45.2359	81.8176
Tobacco streak virus																																											127.826
Tomato ringspot virus																																					25.6346	10.775	123.544					33.3158				179.958
Turnip vein-clearing virus																																												66.8184
White clover cryptic virus 2									45.9478	204.554			10.1917	28.5069													26.6753	0.477462	14.6795				13.0112
Total	680.214	974.401	1837.84	2071.31	458.137	984.246	81.0239	184.644	1335.02	1190.88	179.318	102.208	62.5017	256.73	241.166	178.214	71490.1	114244	1870.32	2329.46	1925.15	1129.32	673.12	854.528	904.338	1613.6	1391.6	1082.43	742.454	589.545	741.301	1599.12	1481.66	777.081	63457.2	57476.1	156.076	85.498	169.263	0	67.7415	0	127.826	145.37	81.8176	26.1903	81.9419	309.632	100977
Average VRPK	113.369	162.4	262.549	345.218	229.069	196.849	40.5119	92.3219	333.756	595.442	89.6589	34.0692	31.2508	51.346	120.583	89.107	35745	57122.2	170.029	232.946	213.906	225.864	224.373	142.421	452.169	268.933	231.934	154.633	247.485	147.386	370.65	319.824	246.944	259.027	15864.3	8210.87	52.0253	28.4993	56.421	0	67.7415	0	127.826	48.4567	81.8176	13.0952	81.9419	103.211	25244.1
Site indication	B1	B2	B3	B4	F1	F2	F3	F4	H1	H2	H3	H4	P1	P2	P3	P4	T1	T2	B1	B2	B3	B4	F1	F2	F3	F4	H1	H2	H3	H4	P1	P2	P3	P4	T1	T2	B1	B2	B3	F1	F2	F3	H1	H2	H3	P1	P2	P3	T1
Average VRPK by Sample Type per Site				220.884				139.688				263.232				73.0716		46433.6				210.686				271.974				195.359				299.111		12037.6			45.6485			22.5805			86.0334			66.0826
[truncated: 1 more columns]

## Sheet: Accession number
Sample ID	BCFV1-BB-1B	BCFV1-BB-2B	BCFV1-BB-3B	BCFV1-BB-4B	BCFV1-BB-1F	BCFV1-BB-2F	BCFV1-BB-3F	BCFV1-BB-4F	BCFV1-BB-1H	BCFV1-BB-2H	BCFV1-BB-3H	BCFV1-BB-4H	BCFV1-BB-1P	BCFV1-BB-2P	BCFV1-BB-3P	BCFV1-BB-4P	BCFV1-BB-T1	BCFV1-BB-T2	BCFV2-BB-1B	BCFV2-BB-2B	BCFV2-BB-3B	BCFV2-BB-4B	BCFV2-BB-1F	BCFV2-BB-2F	BCFV2-BB-3F	BCFV2-BB-4F	BCFV2-BB-1H	BCFV2-BB-2H	BCFV2-BB-3H	BCFV2-BB-4H	BCFV2-BB-1P	BCFV2-BB-2P	BCFV2-BB-3P	BCFV2-BB-4P	BCFV2-BB-T1	BCFV2-BB-T2	ONLA2-BB-1B	ONLA2-BB-2B	ONLA2-BB-3B	ONLA2-BB-1F	ONLA2-BB-2F	ONLA2-BB-3F	ONLA2-BB-1H	ONLA2-BB-2H	ONLA2-BB-3H	ONLA2-BB-1P	ONLA2-BB-2P	ONLA2-BB-3P	ONLA2-BB-1T1
Sample Bioinformatics ID	21BP025	21BP026	21BP027	21BP028	21BP001	21BP002	21BP003	21BP004	21BP009	21BP010	21BP011	21BP012	21BP033	21BP034	21BP035	21BP036	21BP235	21BP236	21BP029	21BP030	21BP031	21BP032	21BP005	21BP006	21BP007	21BP008	21BP013	21BP014	21BP015	21BP016	21BP037	21BP038	21BP039	21BP040	21BP237	21BP238	21BP041	21BP043	21BP045	21BP017	21BP019	21BP021	21BP018	21BP020	21BP022	21BP042	21BP044	21BP046	21BP239
Notes
Year	Spring 2021
Plant virus	BC site 1																		BC site 2																		ON site 1
	Bee Bread				Forager				Hive				Pollen				Plant tissue		Bee Bread				Forager				Hive				Pollen				Plant tissue		Bee Bread			Forager			Hive			Pollen			Plant tissue
	1	2	3	4	1	2	3	4	1	2	3	4	1	2	3	4	1	2	1	2	3	4	1	2	3	4	1	2	3	4	1	2	3	4	1	2	1	2	3	1	2	3	1	2	3	1	2	3	1
Actinidia virus X												NC_028649
Apple hammerhead viroid-like circular RNA	MF402929.1	MF402929.1	MF402929.1										NC_028132							NC_028132					NC_028132								NC_028132				NC_028132
Apple stem grooving virus																			MZ126534.1
Bell pepper endornavirus																																				KT149366
Blackberry chlorotic ringspot virus			NC_011555, NC_011554, NC_011553																	NC_011555, NC_011554, NC_011553				NC_011555, NC_011554, NC_011553			NC_011555, NC_011554, NC_011553	NC_011555, NC_011554, NC_011553			NC_011555, NC_011554, NC_011553	NC_011554
Blueberry green mosaic associated virus																																																	MK460433.1
Blueberry latent virus																	NC_014593	NC_014593			NC_014593					NC_014593									NC_014593	NC_014593													NC_014593
Blueberry mosaic associated virus								KJ704368.1, KJ704367.1, KJ704366.1															KJ704368.1, KJ704367.1, KJ704366.1	KJ704368.1, KJ704367.1		KJ704368.1, KJ704367.1, KJ704366.1		KJ704368.1, KJ704367.1, KJ704366.1							KJ704368.1, KJ704367.1, KJ704366.1	KJ704368.1, KJ704367.1, KJ704366.1													KJ704368.1, KJ704367.1, KJ704366.1
Blueberry scorch virus						AY941198.1																				AY941198.1									NC_003499	NC_003499
Blueberry shock virus	NC_022252		NC_022252	NC_022252, NC_022251, NC_022250	NC_022252, NC_022251, NC_022250	NC_022252, NC_022251, NC_022250					NC_022252	NC_022252, NC_022251		NC_022252, NC_022251	NC_022252, NC_022251, NC_022250		NC_022252, NC_022251, NC_022250	NC_022252, NC_022251, NC_022250	NC_022252, NC_022251, NC_022250	NC_022252, NC_022251, NC_022250	NC_022252, NC_022251, NC_022250	NC_022252	NC_022252, NC_022251, NC_022250	NC_022252, NC_022251, NC_022250	NC_022252, NC_022251, NC_022250	NC_022252, NC_022251, NC_022250	NC_022252, NC_022251, NC_022250	NC_022252, NC_022251, NC_022250	NC_022252, NC_022251, NC_022250	NC_022252, NC_022251, NC_022250	NC_022252, NC_022251, NC_022250	NC_022252, NC_022251, NC_022250	NC_022252, NC_022251, NC_022250	NC_022252, NC_022251, NC_022250	NC_022252, NC_022251, NC_022250	NC_022252, NC_022251, NC_022250
Blueberry virus A																																																	NC_018519
Brassica campestris chrysovirus 1			NC_043661.1, NC_043659.1, NC_043660.1	NC_043661.1																NC_043661.1	NC_043661.1, NC_043659.1, NC_043660.1			NC_043661.1, NC_043659.1, NC_043660.1			NC_043661.1	NC_043661.1, NC_043659.1, NC_043660.1		NC_043661.1, NC_043659.1, NC_043660.1		NC_043661.1, NC_043659.1, NC_043660.1	NC_043661.1	NC_043661.1, NC_043659.1, NC_043660.1		NC_043661.1, NC_043659.1, NC_043660.1										NC_043661.1, NC_043659.1, NC_043660.1	NC_043661.1, NC_043659.1, NC_043660.1	NC_043661.1, NC_043659.1, NC_043660.1
Brassica rapa virus 1	BK014311.1, BK014310.1	BK014311.1, BK014310.1													BK014311.1
Camellia ringspot associated virus 1																			MK050792.1
Camellia ringspot associated virus 2																			MK050793.1
Camellia ringspot associated virus 3																			MK050795.1
Cherry virus A		NC_003689	NC_003689	NC_003689		NC_003689			NC_003689										NC_003689	NC_003689	NC_003689	NC_003689		NC_003689		NC_003689	NC_003689	NC_003689		NC_003689							NC_003689									NC_003689
Cherry virus F																			MG925374.1, MG925375.1		MG925374.1, MG925375.1
Citrus concave gum-associated virus	MH038043.1, MH038042.1																			MH038043.1,MH038042.1	MH038043.1
Citrus tatter leaf virus																			JQ765412.1
Citrus virus A																			MZ220968.1, MZ220967
Cycas necrotic stunt virus								NC_003792				NC_003792
Grapevine associated ilarvirus							MN520744.1
Helianthus annuus alphaendornavirus																																				NC_040799.1
Lilac leaf chlorosis virus																				NC_025481	NC_025481, NC_025478, NC_025477												NC_025481, NC_025478, NC_025477
Privet leaf blotch-associated virus																						NC_031342.1, NC_031341.1
Prune dwarf virus	NC_008038	MZ221007.1, MZ220877.1, MZ220986.1	MZ221003.1, MZ220873.1	MZ221007.1, MZ220877.1, MZ220986.1	MZ221003.1	NC_008038, NC_008037			MZ220995.1, MZ220975.1	NC_008038, NC_008037	MZ221012.1			MZ220995.1		MZ220995.1			MZ221007.1, MZ220877.1, MZ220986.1	MZ220999.1, MZ220869.1, MZ220978.1	MZ221007.1, MZ220877.1, MZ220986.1	MZ221007.1, MZ220986.1		MZ220999.1, MZ220869.1		MZ220995.1	MZ221007.1, MZ220986.1	MZ221007.1, MZ220986.1	MZ221012.1	MZ220995.1		MZ220995.1		MZ221003.1, MZ220982.1
Prunus necrotic ringspot virus		MZ451056.1, MZ451041.1, MZ451024.1		MZ451048.1		MZ451061.1, MZ451028.1			MZ451061.1, MZ451028.1										MZ451061.1, MZ451043.1, MZ451028.1	MZ451061.1, MZ451043.1, MZ451028.1	MZ451061.1, MZ451043.1, MZ451028.1	MZ451051.1, MZ451038.1, MZ451019.1															MZ451061.1, MZ451043.1, MZ451028.1				MZ451061.1, MZ451043.1
Pyrus pyrifolia cryptic virus														LC515194.1
Prunus virus F			MH998215.1	MZ291936.1																MZ291937.1
Raphanus sativus cryptic virus 2														NC_010345, NC_010344, NC_010343																		NC_010345
Raphanus sativus cryptic virus 3																																						NC_011705	NC_011706, NC_011705									NC_011706, NC_011705
Strawberry necrotic shock virus	NC_008706	NC_008706, NC_008707, NC_008708	NC_008706, NC_008707, NC_008708				NC_008706, NC_008707, NC_008708						NC_008706, NC_008707, NC_008708	NC_008706, NC_008707, NC_008708		NC_008706, NC_008707, NC_008708				NC_008706, NC_008707, NC_008708		NC_008706, NC_008708	NC_008706, NC_008707, NC_008708	NC_008706, NC_008707, NC_008708			NC_008706, NC_008707, NC_008708	NC_008706, NC_008707, NC_008708			NC_008706, NC_008707, NC_008708	NC_008706, NC_008707, NC_008708	NC_008706, NC_008707, NC_008708
Tobacco ringspot virus																																						KJ556850.1, KJ556849.1	MW495243.1					KJ556850.1, KJ556849.1	MW495243.1
Tobacco streak virus																																											NC_003845, NC_003842, NC_003844
Tomato ringspot virus																																					KM083894.1	KR911672.1, KR911669.1	KR911672.1, KR911669.1					KM083894.1				KR911672.1, KR911669.1
Turnip vein-clearing virus																																												NC_001873
White clover cryptic virus 2									NC_021095, NC_021094	NC_021095, NC_021094			NC_021095, NC_021094	NC_021095, NC_021094													NC_021095, NC_021094	NC_021095, NC_021094	NC_021095, NC_021094				NC_021095, NC_021094
[truncated: 1 more columns]

## Sheet: Coverage
Sample ID	BCFV1-BB-1B	BCFV1-BB-2B	BCFV1-BB-3B	BCFV1-BB-4B	BCFV1-BB-1F	BCFV1-BB-2F	BCFV1-BB-3F	BCFV1-BB-4F	BCFV1-BB-1H	BCFV1-BB-2H	BCFV1-BB-3H	BCFV1-BB-4H	BCFV1-BB-1P	BCFV1-BB-2P	BCFV1-BB-3P	BCFV1-BB-4P	BCFV1-BB-T1	BCFV1-BB-T2	BCFV2-BB-1B	BCFV2-BB-2B	BCFV2-BB-3B	BCFV2-BB-4B	BCFV2-BB-1F	BCFV2-BB-2F	BCFV2-BB-3F	BCFV2-BB-4F	BCFV2-BB-1H	BCFV2-BB-2H	BCFV2-BB-3H	BCFV2-BB-4H	BCFV2-BB-1P	BCFV2-BB-2P	BCFV2-BB-3P	BCFV2-BB-4P	BCFV2-BB-T1	BCFV2-BB-T2	ONLA2-BB-1B	ONLA2-BB-2B	ONLA2-BB-3B	ONLA2-BB-1F	ONLA2-BB-2F	ONLA2-BB-3F	ONLA2-BB-1H	ONLA2-BB-2H	ONLA2-BB-3H	ONLA2-BB-1P	ONLA2-BB-2P	ONLA2-BB-3P	ONLA2-BB-1T1
Sample Bioinformatics ID	21BP025	21BP026	21BP027	21BP028	21BP001	21BP002	21BP003	21BP004	21BP009	21BP010	21BP011	21BP012	21BP033	21BP034	21BP035	21BP036	21BP235	21BP236	21BP029	21BP030	21BP031	21BP032	21BP005	21BP006	21BP007	21BP008	21BP013	21BP014	21BP015	21BP016	21BP037	21BP038	21BP039	21BP040	21BP237	21BP238	21BP041	21BP043	21BP045	21BP017	21BP019	21BP021	21BP018	21BP020	21BP022	21BP042	21BP044	21BP046	21BP239
Notes
Year	Spring 2021
Plant virus	BC site 1																		BC site 2																		ON site 1
	Bee Bread				Forager				Hive				Pollen				Plant tissue		Bee Bread				Forager				Hive				Pollen				Plant tissue		Bee Bread			Forager			Hive			Pollen			Plant tissue
	1	2	3	4	1	2	3	4	1	2	3	4	1	2	3	4	1	2	1	2	3	4	1	2	3	4	1	2	3	4	1	2	3	4	1	2	1	2	3	1	2	3	1	2	3	1	2	3	1
Actinidia virus X					0.022							0.1
Alfalfa mosaic virus																																0.029
Alstroemeria necrotic streak virus	0.024	0.024																							0.024
Alternanthera mosaic virus																																											0.012
Apple chlorotic leaf spot virus			0.01
Apple hammerhead viroid-like circular RNA	0.751	0.176	1										0.175							0.599					0.8								0.601				0.175
Apple mosaic virus																0.022																								0.044	0.026	0.027
Apple rubbery wood virus 1																									0.098
Apple stem grooving virus																			0.24		0.098					0.035																				0.012
Apple stem pitting virus (+Apricot latent + Apple green crinkle)	0.008	0.008
Arabis mosaic virus					0.01	0.01	0.02		0.02												0.013			0.01			0.01
Arachis pintoi virus		0.008	0.008		0.008	0.008	0.008	0.008	0.008	0.008	0.008	0.008	0.008	0.008					0.008	0.008	0.008	0.008	0.008	0.008	0.008		0.009	0.008	0.008	0.008		0.008	0.008	0.008						0.008	0.008	0.008	0.008	0.008	0.008	0.008	0.008
Arhar cryptic virus 1																																0.044
Bean necrotic mosaic virus					0.017		0.016		0.016		0.016	0.016																0.016	0.016											0.016	0.016
Beet cryptic virus 1															0.038
Beet cryptic virus 2															0.048
Beet ringspot virus							0.016
Bell pepper endornavirus																																				0.252
Blackberry chlorotic ringspot virus		0.026	0.116				0.024						0.065	0.039		0.044				0.229			0.035	0.176			0.174	0.219			0.194	0.109	0.026						0.032						0.033		0.033
Blueberry green mosaic associated virus																																																	0.981
Blueberry latent virus		0.022	0.022	0.044	0.063			0.022									1	1			0.111		0.022	0.022		0.399						0.022			0.997	0.997													0.997
Blueberry leaf mottle virus																																																	0.073
Blueberry mosaic associated virus				0.09	0.023	0.05	0.019	0.126	0.048							0.01	0.039	0.04	0.043	0.079	0.082		0.594	0.107	0.03	0.731		0.155	0.015			0.023			0.995	0.996													0.892
Blueberry scorch virus				0.009	0.035	0.74				0.009		0.018		0.009		0.027				0.009	0.009		0.081	0.009		0.105	0.018	0.027		0.009	0.009	0.027	0.018	0.009	0.648	0.678
Blueberry shock virus	0.14	0.037	0.11	0.97	0.303	0.414	0.079			0.037	0.11	0.102		0.102	0.154	0.042	0.336	0.986	0.958	0.97	0.962	0.11	0.943	0.973	0.898	0.97	0.775	0.878	0.533	0.541	0.22	0.908	0.766	0.571	0.997	0.99
Blueberry virus A																																																	1
Brassica campestris chrysovirus 1			0.651	0.904					0.032	0.022									0.045	0.848	0.361			0.42			0.188	0.129	0.089	0.331		0.837	0.532	0.61	0.023	0.172	0.022	0.05	0.074	0.095	0.066	0.052		0.021	0.021	0.157	0.208	0.32
Brassica rapa virus 1	0.185	0.129		0.036			0.019						0.014		0.202					0.024		0.012										0.029	0.058	0.099					0.019							0.015	0.015	0.012
Broad bean mottle virus	0.042	0.033	0.042	0.043	0.049	0.047	0.047	0.047	0.048	0.046	0.048	0.046	0.033	0.044	0.033	0.043	0.039	0.046	0.039	0.044	0.033	0.043	0.048	0.047	0.047	0.047	0.047	0.045	0.047	0.053	0.033	0.041	0.046	0.043	0.043	0.037	0.043			0.047	0.049	0.047	0.047	0.046	0.046	0.043	0.047	0.036
Brome mosaic virus																																					0.025			0.024	0.026					0.024		0.026
Cacao swollen shoot CD virus	0.011	0.011	0.011	0.011	0.011	0.012	0.011	0.011	0.011	0.011	0.011	0.011	0.012	0.011	0.011	0.011			0.011		0.011	0.011	0.011	0.011			0.011	0.011	0.011	0.011			0.011	0.012			0.011			0.011	0.011		0.011	0.01	0.01	0.011	0.011	0.011
Camellia ringspot associated virus 1																			0.402								0.056
Camellia ringspot associated virus 2																			0.343		0.039						0.039					0.01
Camellia ringspot associated virus 3																			0.588								0.067				0.01	0.092
Cannabis cryptic virus																											0.062
Cape gooseberry ilarvirus 1																											0.027
Cassia yellow blotch virus								0.036			0.036																														0.038							0.036
Cherry leaf roll virus																	0.012		0.037															0.01
Cherry virus A		0.427	0.999	0.999		0.444			0.836	0.03	0.051			0.01	0.01	0.01		0.01	1	1	1	0.995		0.178	0.01	0.365	0.246	0.153	0.05	0.211	0.021	0.031	0.041	0.021			0.215			0.041						0.121			0.01
Cherry virus F		0.037		0.025				0.013											0.279	0.013	0.262										0.013
Chrysanthemum virus B																																			0.009	0.009
Citrus concave gum-associated virus	0.292		0.055																0.028	0.366	0.231
Citrus tatter leaf virus																			0.129
Citrus virus A																			0.287	0.066
Clover yellow mosaic virus																					0.011			0.022					0.032	0.011		0.011	0.054	0.011									0.076
Coleus vein necrosis virus																																			0.012	0.012
Colombian potato soil-borne virus	0.024	0.024			0.025	0.029	0.031	0.025	0.027	0.03	0.024	0.024			0.024								0.025	0.024	0.029		0.024	0.024	0.027	0.024		0.024	0.024						0.024	0.029	0.031		0.024	0.024	0.024
Crimson clover cryptic virus 2	0.034		0.032	0.032	0.041	0.042	0.041	0.042	0.042	0.042	0.042	0.052	0.038			0.033	0.038	0.032	0.032		0.032	0.032	0.042	0.042	0.042		0.036	0.036	0.042	0.08			0.042	0.032		0.035	0.035	0.031	0.08	0.042	0.047	0.042	0.041	0.079	0.047	0.032	0.034	0.034
Cucumis melo endornavirus																																				0.005
Cycas necrotic stunt virus								0.363				0.322
Dasheen mosaic virus	0.005					0.005	0.005	0.005			0.005												0.005	0.005	0.005		0.005	0.005		0.005											0.005		0.005	0.005	0.005
Dill cryptic virus 1		0.039			0.04	0.041	0.029	0.04	0.04	0.041	0.04								0.041					0.041			0.041	0.04	0.039	0.041										0.04	0.041		0.036		0.04
Dill cryptic virus 2	0.033	0.04	0.032	0.032	0.04	0.041	0.041	0.04	0.04	0.041	0.04	0.042	0.032	0.034	0.034	0.037	0.032	0.032	0.032		0.031		0.04	0.042	0.036		0.04	0.041	0.041	0.041		0.034	0.032		0.029		0.032			0.041	0.043	0.041	0.041	0.041	0.04	0.031
Dulcamara mottle virus		0.012																																							0.013
Garlic latent virus																																			0.009	0.009
Gentian ovary ring-spot virus	0.025	0.024	0.023	0.023	0.025	0.024	0.025	0.025	0.024	0.023	0.023	0.023	0.025	0.024	0.023	0.022	0.021		0.025	0.023	0.022	0.023	0.025	0.025	0.024		0.025	0.024	0.024	0.026		0.022	0.022	0.024	0.019	0.023	0.022		0.019	0.024	0.025	0.023	0.025	0.024	0.025	0.022	0.024	0.023
Grapevine associated ilarvirus					0.034		0.101								0.053					0.026
Grapevine virus T																																				0.009
Groundnut ringspot and Tomato chlorotic spot virus reassortant																																													0.025
Helianthus annuus alphaendornavirus																																				1
Helleborus net necrosis virus																																			0.011	0.012
Hibiscus latent Fort Pierce virus	0.012	0.013			0.014	0.012	0.012	0.012	0.012	0.012	0.012	0.012	0.012										0.012	0.012	0.012		0.012	0.012		0.012							0.012			0.013	0.012	0.013	0.013	0.012	0.012
Hibiscus latent Singapore virus	0.012						0.012	0.012							0.012									0.012	0.012				0.012	0.012										0.012	0.012
Hippeastrum chlorotic ringspot virus									0.016																																0.016				0.016
Hop trefoil cryptic virus 2		0.035	0.032		0.04	0.039	0.043	0.039	0.041	0.037	0.041	0.039	0.034			0.032	0.035			0.032	0.028		0.041	0.042	0.042		0.041	0.039	0.039	0.038		0.032		0.032	0.033		0.035			0.043	0.043	0.039	0.042	0.038	0.039	0.035
Hot pepper endornavirus																																				0.005
Hydrangea chlorotic mottle virus																																			0.009	0.009
Iris yellow spot virus					0.043	0.038	0.037	0.039	0.043	0.038	0.037	0.038											0.024	0.024	0.038		0.038	0.038	0.039	0.037										0.037	0.037	0.036	0.039	0.026	0.039
Jasmine virus T						0.007			0.007									0.007						0.007			0.007			0.007						0.007						0.007	0.007		0.007		0.007
Lilac leaf chlorosis virus																			0.035	0.107	0.155		0.022						0.036		0.022	0.036	0.788
Lily symptomless virus																																			0.014
Little cherry virus 1																																																	0.004
Lolium latent virus																								0.019
Loquate virus A		0.01		0.012																													0.01
Lucerne transient streak virus																															0.018
Lychnis ringspot virus								0.025			0.024												0.024	0.025																					0.025
Maize stripe virus					0.037	0.034		0.034															0.038	0.034			0.042	0.034	0.045	0.034													0.034
Maize-associated totivirus 1																																				0.057
Maple mottle associated virus																								0.049
Mirabilis jalapa mottle virus																																			0.006
Panax ginseng flexivirus 1																																			0.013	0.013
Parietaria mottle virus																				0.054											0.027
Passiflora latent carlavirus																																			0.018	0.01
Pea enation mosaic virus-1						0.013
Pea streak virus																						0.009
Peach leaf pitting-associated virus	0.008					0.009			0.008	0.008	0.008	0.008	0.008																0.008			0.008												0.008
Peach rosette mosaic virus																																												0.028
Peanut stunt virus																																					0.034
Peanut virus C																				0.066											0.062
Pelargonium zonate spot virus																																								0.03
Pepino mosaic virus																																0.012
Pepper chlorotic spot virus																			0.007		0.008	0.007																									0.007	0.008
Pleurotus ostreatus virus 1		0.022			0.022			0.022																			0.022						0.022									0.022
Potato aucuba mosaic virus	0.015	0.015	0.014	0.014	0.015	0.014	0.015	0.015	0.015	0.015	0.015	0.015	0.015	0.014	0.014	0.015	0.014	0.014	0.014	0.015	0.015	0.014	0.015	0.015	0.015	0.014	0.015	0.015	0.015	0.015	0.014	0.014	0.014	0.014	0.014	0.014	0.014	0.014	0.014	0.015	0.014	0.014	0.015	0.015	0.015	0.012	0.015	0.014	0.014
Potato black ringspot virus					0.012						0.012
Potato leafroll virus	0.018	0.019	0.019	0.015		0.019	0.013	0.013					0.018	0.019	0.019	0.017			0.019	0.017	0.015	0.015			0.013							0.017	0.015	0.017			0.017				0.015					0.012	0.013	0.014
Potato virus H	0.007				0.008				0.006		0.006																		0.006											0.008	0.009		0.006		0.008
Potato virus M																																			0.01	0.01
Potato Virus P																																			0.006	0.011
Potato virus S						0.009	0.009	0.008	0.009	0.009	0.009									0.009			0.009		0.007		0.009	0.009	0.009	0.009		0.009			0.01	0.007				0.009	0.009	0.01	0.009	0.008	0.009	0.007
Primula malacoides virus	0.032	0.034		0.032	0.037	0.035	0.038	0.038	0.035	0.039	0.039	0.032	0.036	0.035		0.035	0.032	0.033	0.035		0.036	0.042	0.034	0.045	0.038		0.041	0.039	0.035	0.036		0.041	0.032	0.037	0.037	0.035	0.032			0.038	0.046	0.041	0.042	0.037	0.038	0.037	0.035	0.032
Privet leaf blotch-associated virus				0.014												0.032				0.014		0.779
Privet ringspot virus																				0.027											0.015
Prune dwarf virus	0.186	0.453	0.934	0.917	0.288	0.473	0.023	0.028	0.49	0.621	0.559	0.036	0.072	0.234	0.036	0.144	0.036		0.834	0.948	0.872	0.608		0.29	0.036	0.875	0.332	0.123	0.185	0.884	0.023	0.532	0.073	0.257	0.03														0.073
Prunus necrotic ringspot virus	0.039	0.447	0.043	0.996	0.039	0.269			0.187	0.03	0.029	0.079		0.043		0.039			0.988	0.829	0.996	0.316		0.039			0.078	0.023	0.039	0.074	0.023	0.039		0.029			0.108	0.038	0.039	0.039	0.167						0.046	0.039
Prunus virus F		0.031	0.774	0.923										0.022					0.022	0.633	0.087					0.042		0.022		0.022		0.012					0.012												0.012
Prunus virus I			0.022																	0.045				0.022			0.023	0.021			0.045
Pyrus pyrifolia cryptic virus														0.124
Raphanus sativus cryptic virus 2			0.064											0.308						0.099							0.05					0.318
Raphanus sativus cryptic virus 3																																						0.375	0.3					0.047		0.06	0.047	0.531
Raspberry latent virus																											0.03			0.03														0.03
Red clover cryptic virus 1																														0.039
Red clover cryptic virus 2	0.033	0.034	0.034		0.04	0.04	0.04	0.038	0.04	0.04	0.04	0.041		0.032	0.032	0.032	0.031	0.035	0.032	0.032	0.028	0.032	0.041	0.04	0.04		0.041	0.052	0.04	0.052			0.029	0.032	0.033					0.041	0.041	0.041	0.04	0.039	0.04	0.034	0.033
Red clover necrotic mosaic virus																																											0.02		0.052
Red clover nepovirus A								0.013						0.032													0.012
Red clover vein mosaic virus														0.009																					0.013	0.009										0.018
Ribgrass mosaic virus		0.024	0.012																		0.012
Rice tungro spherical virus				0.004			0.004	0.004	0.004	0.004		0.004				0.004				0.005			0.005																	0.004	0.005		0.004				0.004
Robinvale plant virus 1	0.015															0.014						0.015										0.015
Rosellinia necatrix partitivirus 2		0.037			0.038	0.039	0.036	0.037	0.034	0.033										0.03			0.039	0.033	0.032		0.029	0.038	0.038	0.033				0.035						0.036	0.037	0.038	0.035	0.039	0.037
Ryegrass mosaic virus																																	0.008
Ryegrass mottle virus					0.018																																				0.018					0.018
Shallot latent virus																																			0.009	0.009
Soybean dwarf virus																	0.017	0.017																	0.013	0.017
Spring beauty latent virus																									0.034
Strawberry necrotic shock virus	0.134	0.154	0.844				0.272			0.034			0.507	0.557	0.091	0.526			0.034	0.909		0.109	0.386	0.858			0.893	0.887			0.912	0.651	0.452	0.026
Sweet clover necrotic mosaic virus																																											0.052			0.02
Sweet potato virus C	0.008	0.008	0.009	0.008	0.008	0.009	0.009	0.008	0.008	0.008	0.008	0.008	0.008	0.009	0.009	0.008	0.008	0.008	0.008	0.008	0.008	0.009	0.008	0.008	0.009	0.008	0.008	0.008	0.008	0.008	0.008	0.008	0.008	0.009	0.008	0.008	0.008		0.007	0.008	0.008	0.008	0.008	0.008	0.008	0.008	0.008	0.008	0.008
Sweet potato virus G	0.007	0.007		0.007	0.007	0.007	0.007	0.007	0.007	0.007	0.007	0.007	0.006	0.006		0.007	0.007	0.007					0.007	0.007	0.007		0.007	0.007	0.007	0.007					0.007		0.007			0.007	0.007	0.007		0.007	0.007		0.007
Tobacco mild green mosaic virus																																0.012
Tobacco ringspot virus																																						0.434	0.176	0.02	0.02	0.01	0.096	0.157	0.149
Tobacco streak virus																																				0.021	0.044						0.107					0.027
Tobacco virus 2	0.015	0.016	0.016	0.015			0.013							0.017	0.018	0.015				0.013	0.015	0.014										0.017					0.017
Tomato black ring virus							0.015
Tomato brown rugose fruit virus																																		0.035
Tomato necrotic ringspot virus	0.008	0.008	0.008	0.008	0.008	0.008	0.008	0.008	0.008	0.008	0.008	0.008	0.008	0.008	0.008	0.008	0.008	0.008	0.008	0.008	0.008	0.008	0.008	0.008	0.008	0.008	0.008	0.008	0.008	0.008	0.008	0.008	0.008	0.008	0.008	0.008	0.008	0.008	0.008	0.008	0.008	0.008	0.008	0.008	0.008	0.008	0.008	0.008
Tomato necrotic spot virus																0.033				0.028							0.026	0.026			0.026							0.065					0.021			0.033
Tomato ringspot virus								0.018									0.01																				0.3	0.323	0.499	0.082	0.021	0.009	0.009	0.127	0.01	0.01	0.064	0.416
Tomato spotted wilt virus					0.026		0.026	0.027	0.026	0.027	0.027	0.026											0.027	0.026	0.027			0.028	0.026	0.027										0.028	0.027	0.026	0.026	0.026	0.027
Tulip mild mottle mosaic virus				0.047																													0.049													0.049		0.049
Turnip mosaic virus		0.008			0.009	0.009	0.009	0.009	0.009	0.009	0.008	0.008	0.008	0.008				0.008	0.008				0.009	0.009	0.008		0.009	0.009	0.008	0.008										0.008	0.009		0.008	0.008	0.009
Turnip vein-clearing virus				0.012								0.012																						0.012				0.012					0.012	0.11		0.012
Turnip yellow mosaic virus							0.012		0.012			0.012										0.012			0.012			0.024		0.012
Wheat streak mosaic virus																																					0.008
White clover cryptic virus 1																											0.039
White clover cryptic virus 2	0.036	0.027	0.032		0.089	0.038	0.033	0.033	0.276	0.338	0.036	0.033	0.206	0.286	0.032	0.037		0.032	0.035	0.035			0.034	0.034	0.033		0.296	0.128	0.277	0.04		0.034	0.151	0.031	0.079				0.032	0.038	0.039	0.039	0.038	0.036	0.04	0.033
White clover mosaic virus		0.013			0.013		0.013							0.013	0.013														0.066				0.065										0.075
Youcai mosaic virus																						0.012
[truncated: 1 more columns]

## Sheet: Coverage 10%
Sample ID	BCFV1-BB-1B	BCFV1-BB-2B	BCFV1-BB-3B	BCFV1-BB-4B	BCFV1-BB-1F	BCFV1-BB-2F	BCFV1-BB-3F	BCFV1-BB-4F	BCFV1-BB-1H	BCFV1-BB-2H	BCFV1-BB-3H	BCFV1-BB-4H	BCFV1-BB-1P	BCFV1-BB-2P	BCFV1-BB-3P	BCFV1-BB-4P	BCFV1-BB-T1	BCFV1-BB-T2	BCFV2-BB-1B	BCFV2-BB-2B	BCFV2-BB-3B	BCFV2-BB-4B	BCFV2-BB-1F	BCFV2-BB-2F	BCFV2-BB-3F	BCFV2-BB-4F	BCFV2-BB-1H	BCFV2-BB-2H	BCFV2-BB-3H	BCFV2-BB-4H	BCFV2-BB-1P	BCFV2-BB-2P	BCFV2-BB-3P	BCFV2-BB-4P	BCFV2-BB-T1	BCFV2-BB-T2	ONLA2-BB-1B	ONLA2-BB-2B	ONLA2-BB-3B	ONLA2-BB-1F	ONLA2-BB-2F	ONLA2-BB-3F	ONLA2-BB-1H	ONLA2-BB-2H	ONLA2-BB-3H	ONLA2-BB-1P	ONLA2-BB-2P	ONLA2-BB-3P	ONLA2-BB-1T1
Sample Bioinformatics ID	21BP025	21BP026	21BP027	21BP028	21BP001	21BP002	21BP003	21BP004	21BP009	21BP010	21BP011	21BP012	21BP033	21BP034	21BP035	21BP036	21BP235	21BP236	21BP029	21BP030	21BP031	21BP032	21BP005	21BP006	21BP007	21BP008	21BP013	21BP014	21BP015	21BP016	21BP037	21BP038	21BP039	21BP040	21BP237	21BP238	21BP041	21BP043	21BP045	21BP017	21BP019	21BP021	21BP018	21BP020	21BP022	21BP042	21BP044	21BP046	21BP239
Notes																	Divided into two samples																		Divided into two samples														Divided into two samples
Year	Spring 2021
Province	BC																																				ON
Known Plant Viruses	Fraser Valley Site 1																		Fraser Valley Site 2																		Lowbanks blueberry knoll
	Bee Bread				Forager				Hive				Pollen				Plant tissue		Bee Bread				Forager				Hive				Pollen				Plant tissue		Bee Bread			Forager			Hive			Pollen			Plant tissue
	1	2	3	4	1	2	3	4	1	2	3	4	1	2	3	4	1	2	1	2	3	4	1	2	3	4	1	2	3	4	1	2	3	4	1	2	1	2	3	1	2	3	1	2	3	1	2	3	1
Actinidia virus X												0.1
Apple hammerhead viroid-like circular RNA	0.751	0.176	1										0.175							0.599					0.8								0.601				0.175
Apple stem grooving virus																			0.24
Bell pepper endornavirus																																				0.252
Blackberry chlorotic ringspot virus			0.116																	0.229				0.176			0.174	0.219			0.194	0.109
Blueberry green mosaic associated virus																																																	0.981
Blueberry latent virus																	1	1			0.111					0.399									0.997	0.997													0.997
Blueberry mosaic associated virus								0.126															0.594	0.107		0.731		0.155							0.995	0.996													0.892
Blueberry scorch virus						0.74																				0.105									0.648	0.678
Blueberry shock virus	0.14		0.11	0.97	0.303	0.414					0.11	0.102		0.102	0.154		0.336	0.986	0.958	0.97	0.962	0.11	0.943	0.973	0.898	0.97	0.775	0.878	0.533	0.541	0.22	0.908	0.766	0.571	0.997	0.99
Blueberry virus A																																																	1
Brassica campestris chrysovirus 1			0.651	0.904																0.848	0.361			0.42			0.188	0.129		0.331		0.837	0.532	0.61		0.172										0.157	0.208	0.32
Brassica rapa virus 1	0.185	0.129													0.202
Camellia ringspot associated virus 1																			0.402
Camellia ringspot associated virus 2																			0.343
Camellia ringspot associated virus 3																			0.588
Cherry virus A		0.427	0.999	0.999		0.444			0.836										1	1	1	0.995		0.178		0.365	0.246	0.153		0.211							0.215									0.121
Cherry virus F																			0.279		0.262
Citrus concave gum-associated virus	0.292																			0.366	0.231
Citrus tatter leaf virus																			0.129
Citrus virus A																			0.287
Cycas necrotic stunt virus								0.363				0.322
Grapevine associated ilarvirus							0.101
Helianthus annuus alphaendornavirus																																				1
Lilac leaf chlorosis virus																				0.107	0.155												0.788
Privet leaf blotch-associated virus																						0.779
Prune dwarf virus	0.186	0.453	0.934	0.917	0.288	0.473			0.49	0.621	0.559			0.234		0.144			0.834	0.948	0.872	0.608		0.29		0.875	0.332	0.123	0.185	0.884		0.532		0.257
Prunus necrotic ringspot virus		0.447		0.996		0.269			0.187										0.988	0.829	0.996	0.316															0.108				0.167
Prunus virus F			0.774	0.923																0.633
Pyrus pyrifolia cryptic virus														0.124
Raphanus sativus cryptic virus 2														0.308																		0.318
Raphanus sativus cryptic virus 3																																						0.375	0.3									0.531
Strawberry necrotic shock virus	0.134	0.154	0.844				0.272						0.507	0.557		0.526				0.909		0.109	0.386	0.858			0.893	0.887			0.912	0.651	0.452
Tobacco ringspot virus																																						0.434	0.176					0.157	0.149
Tobacco streak virus																																											0.107
Tomato ringspot virus																																					0.3	0.323	0.499					0.127				0.416
Turnip vein-clearing virus																																												0.11
White clover cryptic virus 2									0.276	0.338			0.206	0.286													0.296	0.128	0.277				0.151
Number of Viruses Id'd	6	6	8	6	2	5	2	2	4	2	2	3	3	6	2	2	2	2	11	11	9	6	3	7	2	6	7	8	3	4	3	6	6	3	4	7	4	3	3	0	1	0	1	3	1	2	1	3	4
Average genome coverage	0.281333	0.297667	0.6785	0.9515	0.2955	0.468	0.1865	0.2445	0.44725	0.4795	0.3345	0.174667	0.296	0.2685	0.178	0.335	0.668	0.993	0.549818	0.676182	0.55	0.486167	0.641	0.428857	0.849	0.574167	0.414857	0.334	0.331667	0.49175	0.442	0.559167	0.548333	0.479333	0.90925	0.726429	0.1995	0.377333	0.325	0	0.167	0	0.107	0.131333	0.149	0.139	0.208	0.422333	0.9675
	B1 (BC1)	B2 (BC1)	B3 (BC1)	B4 (BC1)	F1 (BC1)	F2 (BC1)	F3 (BC1)	F4 (BC1)	H1 (BC1)	H2 (BC1)	H3 (BC1)	H4 (BC1)	P1 (BC1)	P2 (BC1)	P3 (BC1)	P4 (BC1)	T1 (BC1)	T2 (BC1)	B1 (BC2)	B2 (BC2)	B3 (BC2)	B4 (BC2)	F1 (BC2)	F2 (BC2)	F3 (BC2)	F4 (BC2)	H1 (BC2)	H2 (BC2)	H3 (BC2)	H4 (BC2)	P1 (BC2)	P2 (BC2)	P3 (BC2)	P4 (BC2)	T1 (BC2)	T2 (BC2)	B1 (ON)	B2 (ON)	B3 (ON)	F1 (ON)	F2 (ON)	F3 (ON)	H1 (ON)	H2 (ON)	H3 (ON)	P1 (ON)	P2 (ON)	P3 (ON)	T1 (ON)
Total viruses identified by samples type				26				11				11				13		4				37				18				22				18		11			10			1			5			6
Average Number of Viruses Identified by Sample Type				6.5				2.75				2.75				3.25		2				9.25				4.5				5.5				4.5		5.5			3.33333			0.333333			1.66667			2
Average Genome Coverage by Sample Type per Site				0.55225				0.298625				0.358979				0.269375		0.8305				0.565542				0.623256				0.393068				0.507208		0.817839			0.288417			0.0556667			0.129111			0.256444
[truncated: 1 more columns]
