# Supplementary material for: Area Wide Monitoring of Plant and Honey Bee (Apis mellifera) Viruses in Blueberry (Vaccinium corymbosum) Agroecosystems Facilitated by Honey Bee Pollination
Source: Viruses. 2023 May 20;15(5):1209. doi: 10.3390/v15051209 (PMC10220920; doi:10.3390/v15051209)
Supplement: Supplementary file 1 [file viruses-15-01209-s001.zip › AWM Supplemental file S2.xlsx]

## Sheet: Legend
Legend	Raw metadata and calculations for bee virus detections, genome coverage, Viral reads per million (VRPM), and frequency of detection.
Tab title	Tab description
Reads	Number of reads mapping to each virus identified in each sample as calculated from Virtool.
VRPM	Calculations for viral reads per million, including raw read counts, virus genome size, reads per million, and reads per million, per virus genome size.
Accession number	Genbank accession numbers associated with mapped reads for each virus species/isolate.
Coverage	Genome coverage percentage for each virus, in each sample, as calculated from Virtool. Values are shown as a decimal, with 1 being equal to 100% genome coverage.
Coverage 10%	Genome coverage percentage for each virus with at least 10% coverage. Values are shown as a decimal, with 1 being equal to 100% genome coverage.
Final table	Summary tables (also present in main manuscript) showing the frequency of detection of each virus per sample type, the frequency of detection across all samples, the average genome coverage across all samples, and average VRPM from all positive detections across all samples.

## Sheet: Reads
Sample ID	BCFV1-BB-1B	BCFV1-BB-2B	BCFV1-BB-3B	BCFV1-BB-4B	BCFV1-BB-1F	BCFV1-BB-2F	BCFV1-BB-3F	BCFV1-BB-4F	BCFV1-BB-1H	BCFV1-BB-2H	BCFV1-BB-3H	BCFV1-BB-4H	BCFV1-BB-1P	BCFV1-BB-2P	BCFV1-BB-3P	BCFV1-BB-4P	BCFV1-BB-T1	BCFV1-BB-T2	BCFV2-BB-1B	BCFV2-BB-2B	BCFV2-BB-3B	BCFV2-BB-4B	BCFV2-BB-1F	BCFV2-BB-2F	BCFV2-BB-3F	BCFV2-BB-4F	BCFV2-BB-1H	BCFV2-BB-2H	BCFV2-BB-3H	BCFV2-BB-4H	BCFV2-BB-1P	BCFV2-BB-2P	BCFV2-BB-3P	BCFV2-BB-4P	BCFV2-BB-T1	BCFV2-BB-T2	ONLA2-BB-1B	ONLA2-BB-2B	ONLA2-BB-3B	ONLA2-BB-1F	ONLA2-BB-2F	ONLA2-BB-3F	ONLA2-BB-1H	ONLA2-BB-2H	ONLA2-BB-3H	ONLA2-BB-1P	ONLA2-BB-2P	ONLA2-BB-3P	ONLA2-BB-1T1
Sample Bioinformatics ID	21BP025	21BP026	21BP027	21BP028	21BP001	21BP002	21BP003	21BP004	21BP009	21BP010	21BP011	21BP012	21BP033	21BP034	21BP035	21BP036	21BP235	21BP236	21BP029	21BP030	21BP031	21BP032	21BP005	21BP006	21BP007	21BP008	21BP013	21BP014	21BP015	21BP016	21BP037	21BP038	21BP039	21BP040	21BP237	21BP238	21BP041	21BP043	21BP045	21BP017	21BP019	21BP021	21BP018	21BP020	21BP022	21BP042	21BP044	21BP046	21BP239
Notes
Year	Spring 2021
Province	BC																																				ON
Bee virus	BC site 1																		BC site 2																		ON site 1
	Bee Bread				Forager				Hive				Pollen				Plant tissue		Bee Bread				Forager				Hive				Pollen				Plant tissue		Bee Bread			Forager			Hive			Pollen			Plant tissue
	1	2	3	4	1	2	3	4	1	2	3	4	1	2	3	4	1	2	1	2	3	4	1	2	3	4	1	2	3	4	1	2	3	4	1	2	1	2	3	1	2	3	1	2	3	1	2	3	1
Apis mellifera filamentous virus					655137	280692		55		126064													41499	33290			12325	428799	31911			130								319761
Apis mellifera rhabdovirus																											44587					183
Black Queen Cell Virus	751	172	721	90	44426	68649	67998	7579	631193	22413	171227	11912	367	726	394	290			168	127	195	102	1385468	1911297	139411	54131	458018	1670589	129301	190604	206	1544	554	729			430	250		12653	150415	33370	10533	47247	11497	784	388	282
Deformed Wing Virus																							1811799									57
Hobart bee virus 1			2			33	94			111	37																86			3		10
Israel Acute Paralysis Virus				57			3029		133	131905	371490		469						61		19		3824	42	39562	919	340302	1976788	1678	145370	352226	1109	4	28
Lake Sinai Virus					83809	290578	69938	7314	41738	110974	1506174	98925					445	59					33571	107443	2154567	1706201	1665820	432316	184214	3774629	21	336		7	691	576				15632	67201	13238	197697						764
Sacbrood Bee Virus							907588								16									35	726			22112	162			232								39	6925				79528
Varroa destructor virus 1		695	95	198	3387	76	8680	1647728	301	370	56546	5200		179	310	157			181	239	166	321	788726	3026	14927	254	157685	5490	16014	988	463	182020	1938	368
Varroa destructor virus 3											4
Total sequenced reads	17125050	22111514	19112739	19432317	19790384	20322452	19698773	19212097	17846081	18148292	18461964	19361554	18175511	22413132	16971673	23479012	3655294	6282264	17563536	21151292	19647636	19299251	20603184	20572752	18752023	20693358	19414058	19704851	17902889	20092714	18228135	21930681	20584058	18770225	7948685	7736055	21642392	25334027	20750246	21023630	20734227	21632840	19078771	19542736	20574880	18178311	18318975	19784336	4794726
Total mapped reads	751	965	819	355	786765	640222	1058064	1662677	673387	391843	2106507	117946	891	938	721	509	445	284	411	378	393	431	4064895	2055152	2349416	1761930	2681206	4536148	363280	4111775	352929	185624	2501	1277	691	666	445	256	129	348102	224817	46613	208888	69322	91774	804	423	425	764
Total sequenced reads/1,000,000	17.1251	22.1115	19.1127	19.4323	19.7904	20.3225	19.6988	19.2121	17.8461	18.1483	18.462	19.3616	18.1755	22.4131	16.9717	23.479	3.65529	6.28226	17.5635	21.1513	19.6476	19.2993	20.6032	20.5728	18.752	20.6934	19.4141	19.7049	17.9029	20.0927	18.2281	21.9307	20.5841	18.7702	7.94869	7.73606	21.6424	25.334	20.7502	21.0236	20.7342	21.6328	19.0788	19.5427	20.5749	18.1783	18.319	19.7843	4.79473
[truncated: 1 more columns]

## Sheet: VRPM
Sample Bioinformatics ID	21BP025	21BP026	21BP027	21BP028	21BP001	21BP002	21BP003	21BP004	21BP009	21BP010	21BP011	21BP012	21BP033	21BP034	21BP035	21BP036	21BP235	21BP236	21BP029	21BP030	21BP031	21BP032	21BP005	21BP006	21BP007	21BP008	21BP013	21BP014	21BP015	21BP016	21BP037	21BP038	21BP039	21BP040	21BP237	21BP238	21BP041	21BP043	21BP045	21BP017	21BP019	21BP021	21BP018	21BP020	21BP022	21BP042	21BP044	21BP046	21BP239
Reads	BC																																				ON
Bee virus	BC site 1																		BC site 2																		ON site 1
	Bee Bread				Forager				Hive				Pollen				Plant tissue		Bee Bread				Forager				Hive				Pollen				Plant tissue		Bee Bread			Forager			Hive			Pollen			Plant tissue
	1	2	3	4	1	2	3	4	1	2	3	4	1	2	3	4	1	2	1	2	3	4	1	2	3	4	1	2	3	4	1	2	3	4	1	2	1	2	3	1	2	3	1	2	3	1	2	3	1
Apis mellifera filamentous virus					655137	280692		55		126064													41499	33290			12325	428799	31911			130								319761
Apis mellifera rhabdovirus																											44587					183
Black Queen Cell Virus	751	172	721	90	44426	68649	67998	7579	631193	22413	171227	11912	367	726	394	290			168	127	195	102	1385468	1911297	139411	54131	458018	1670589	129301	190604	206	1544	554	729			430	250		12653	150415	33370	10533	47247	11497	784	388	282
Deformed Wing Virus																							1811799									57
Hobart bee virus 1			2			33	94			111	37																86			3		10
Israel Acute Paralysis Virus				57			3029		133	131905	371490		469						61		19		3824	42	39562	919	340302	1976788	1678	145370	352226	1109	4	28
Lake Sinai Virus					83809	290578	69938	7314	41738	110974	1506174	98925					445	59					33571	107443	2154567	1706201	1665820	432316	184214	3774629	21	336		7	691	576				15632	67201	13238	197697						764
Sacbrood Bee Virus							907588								16									35	726			22112	162			232								39	6925				79528
Varroa destructor virus 1		695	95	198	3387	76	8680	1647728	301	370	56546	5200		179	310	157			181	239	166	321	788726	3026	14927	254	157685	5490	16014	988	463	182020	1938	368
Varroa destructor virus 3											4
Gene length (kbp)
Know Bee Viruses	BC site 1																		BC site 2																		ON site 1
	Bee Bread				Forager				Hive				Pollen				Plant tissue		Bee Bread				Forager				Hive				Pollen				Plant tissue		Bee Bread			Forager			Hive			Pollen			Plant tissue
	1	2	3	4	1	2	3	4	1	2	3	4	1	2	3	4	1	2	1	2	3	4	1	2	3	4	1	2	3	4	1	2	3	4	1	2	1	2	3	1	2	3	1	2	3	1	2	3	1
Apis mellifera filamentous virus					496.396	496.396		496.396		496.396													496.396	496.396			496.396	496.396	496.396			496.396								496.396
Apis mellifera rhabdovirus																											13842					13842
Black Queen Cell Virus	8.432	8.454	8.432	8.432	8.454	8.454	8.454	8.454	8.454	8.454	8.454	8.454	8.454	8.432	8.454	8.432			8.432	8.432	8.432	8.454	8.454	8.454	8.454	8.454	8.454	8.432	8.432	8.454	8.454	8.432	8.454	8.432			8.432	8.454		8.454	8.432	8.454	8.432	8.432	8.454	8.454	8.454	8.454
Deformed Wing Virus																							10.188									10.179
Hobart bee virus 1			6.995			6.995	6.995			6.995	6.995																6.995			6.995		6.995
Israel Acute Paralysis Virus				9.58			9.58		9.58	9.58	9.58		9.58						9.5		9.58		9.58	9.58	9.58	9.58	9.58	9.58	9.58	9.58	9.58	9.58	9.499	9.478
Lake Sinai Virus					5.977	5.911	5.911	5.911	5.911	5.911	5.911	5.911					5.911	5.926					5.911	5.911	5.911	5.911	5.911	5.991	5.911	5.991	5.898	5.911		5.911	5.911	5.898				5.977	5.977	5.977	5.977					5.977	5.977
Sacbrood Bee Virus							8.861								8.861									8.861	8.861			8.861	8.861			8.861								8.861	8.861				8.861
Varroa destructor virus 1		10.112	10.112	10.112	10.112	10.112	10.112	10.112	10.112	10.112	10.112	10.112		10.112	10.112	10.112			10.112	10.112	10.112	10.112	10.112	10.112	10.112	10.112	10.112	10.112	10.112	10.112	10.112	10.112	10.112	10.112
Varroa destructor virus 3											4.146
RPK (Reads per kilobase)
Know Bee Viruses	BC site 1																		BC site 2																		ON site 1
	Bee Bread				Forager				Hive				Pollen				Plant tissue		Bee Bread				Forager				Hive				Pollen				Plant tissue		Bee Bread			Forager			Hive			Pollen			Plant tissue
	1	2	3	4	1	2	3	4	1	2	3	4	1	2	3	4	1	2	1	2	3	4	1	2	3	4	1	2	3	4	1	2	3	4	1	2	1	2	3	1	2	3	1	2	3	1	2	3	1
Apis mellifera filamentous virus					1319.79	565.46		0.110799		253.959													83.6006	67.0634			24.829	863.824	64.2854			0.261888								644.165
Apis mellifera rhabdovirus																											3.22114					0.0132206
Black Queen Cell Virus	89.0655	20.3454	85.5076	10.6736	5255.03	8120.3	8043.29	896.499	74662.1	2651.17	20254	1409.04	43.4114	86.1006	46.6052	34.3928			19.9241	15.0617	23.1262	12.0653	163883	226082	16490.5	6403	54177.7	198125	15334.6	22546	24.3672	183.112	65.5311	86.4564			50.9962	29.5718		1496.69	17838.6	3947.24	1249.17	5603.3	1359.95	92.7372	45.8954	33.357
Deformed Wing Virus																							177837									5.59976
Hobart bee virus 1			0.285919			4.71766	13.4382			15.8685	5.28949																12.2945			0.428878		1.42959
Israel Acute Paralysis Virus				5.9499			316.18		13.8831	13768.8	38777.7		48.9562						6.42105		1.9833		399.165	4.38413	4129.65	95.929	35522.1	206345	175.157	15174.3	36766.8	115.762	0.421097	2.95421
Lake Sinai Virus					14021.9	49158.9	11831.8	1237.35	7061.07	18774.1	254809	16735.7					75.2834	9.95613					5679.41	18176.8	364501	288648	281817	72160.9	31164.6	630050	3.56053	56.8432		1.18423	116.901	97.6602				2615.36	11243.3	2214.82	33076.3						127.823
Sacbrood Bee Virus							102425								1.80567									3.94989	81.9321			2495.43	18.2824			26.1821								4.40131	781.515				8975.06
Varroa destructor virus 1		68.7302	9.39478	19.5807	334.949	7.51582	858.386	162948	29.7666	36.5902	5591.97	514.241		17.7017	30.6566	15.5261			17.8995	23.6353	16.4161	31.7445	77999	299.248	1476.17	25.1187	15593.8	542.919	1583.66	97.7057	45.7872	18000.4	191.653	36.3924
Varroa destructor virus 3											0.964785
Total sequenced reads/1,000,000	17.1251	22.1115	19.1127	19.4323	19.7904	20.3225	19.6988	19.2121	17.8461	18.1483	18.462	19.3616	18.1755	22.4131	16.9717	23.479	3.65529	6.28226	17.5635	21.1513	19.6476	19.2993	20.6032	20.5728	18.752	20.6934	19.4141	19.7049	17.9029	20.0927	18.2281	21.9307	20.5841	18.7702	7.94869	7.73606	21.6424	25.334	20.7502	21.0236	20.7342	21.6328	19.0788	19.5427	20.5749	18.1783	18.319	19.7843	4.79473
VRPM
Know Bee Viruses	BC site 1																		BC site 2																		ON site 1
	Bee Bread				Forager				Hive				Pollen				Plant tissue		Bee Bread				Forager				Hive				Pollen				Plant tissue		Bee Bread			Forager			Hive			Pollen			Plant tissue
	1	2	3	4	1	2	3	4	1	2	3	4	1	2	3	4	1	2	1	2	3	4	1	2	3	4	1	2	3	4	1	2	3	4	1	2	1	2	3	1	2	3	1	2	3	1	2	3	1
Apis mellifera filamentous virus					66.6883	27.8244		0.00576713		13.9935													4.05765	3.25982			1.27892	43.8382	3.59078			0.0119416								30.6401
Apis mellifera rhabdovirus																											0.165918					0.000602837
Black Queen Cell Virus	5.20089	0.920127	4.47385	0.549272	265.534	399.573	408.314	46.6632	4183.67	146.084	1097.06	72.775	2.38846	3.84152	2.74606	1.46483			1.1344	0.712092	1.17705	0.625169	7954.26	10989.4	879.4	309.423	2790.64	10054.6	856.541	1122.1	1.33679	8.34958	3.18359	4.60604			2.35631	1.16728		71.1907	860.345	182.465	65.4743	286.72	66.0975	5.10153	2.50535	1.68603
Deformed Wing Virus																							8631.51									0.255339
Hobart bee virus 1			0.0149596			0.23214	0.682183			0.874379	0.286508																0.633278			0.0213449		0.0651869
Israel Acute Paralysis Virus				0.306186			16.0507		0.777935	758.682	2100.41		2.69352						0.36559		0.100943		19.3739	0.213104	220.224	4.63574	1829.71	10471.8	9.7837	755.215	2017.04	5.27854	0.0204574	0.157388
Lake Sinai Virus					708.522	2418.94	600.638	64.4049	395.665	1034.49	13801.8	864.38					20.5957	1.5848					275.657	883.537	19438	13948.8	14516.1	3662.09	1740.76	31357.1	0.195332	2.59195		0.063091	14.7069	12.624				124.401	542.256	102.382	1733.67						26.6592
Sacbrood Bee Virus							5199.56								0.106393									0.191996	4.36924			126.64	1.0212			1.19386								0.209351	37.692				436.214
Varroa destructor virus 1		3.10835	0.491545	1.00764	16.9248	0.369829	43.5756	8481.52	1.66796	2.01618	302.891	26.5599		0.789793	1.80634	0.661276			1.01913	1.11744	0.835527	1.64485	3785.77	14.5459	78.7204	1.21385	803.225	27.5526	88.4585	4.86274	2.5119	820.786	9.31077	1.93884
Varroa destructor virus 3											0.052258
Total	5.20089	4.02847	4.98036	1.86309	1057.67	2846.94	6268.82	8592.59	4581.78	1956.14	17302.5	963.715	5.08198	4.63132	4.65879	2.12611	20.5957	1.5848	2.51912	1.82953	2.11352	2.27002	20670.6	11891.1	20620.7	14264.1	19941.8	24386.5	2700.15	33239.3	2021.08	838.533	12.5148	6.76535	14.7069	12.624	2.35631	1.16728	0	226.441	1440.29	284.848	1799.14	286.72	502.312	5.10153	2.50535	1.68603	26.6592
Average Number of reads mapped to a virus genome/Total seqenced reads by Sample Type	5.20089	2.01424	1.66012	0.621031	264.417	569.388	1044.8	2148.15	1145.44	326.023	2883.75	321.238	2.54099	2.31566	1.55293	1.06305	20.5957	1.5848	0.839707	0.914766	0.704506	1.13501	3445.11	1981.86	4124.14	3566.03	2848.83	4064.42	450.026	6647.87	505.27	93.1703	4.17161	1.69134	14.7069	12.624	2.35631	1.16728	0	56.6103	480.098	142.424	899.572	286.72	251.156	5.10153	2.50535	1.68603	26.6592
	B1	B2	B3	B4	F1	F2	F3	F4	H1	H2	H3	H4	P1	P2	P3	P4	T1	T2	B1	B2	B3	B4	F1	F2	F3	F4	H1	H2	H3	H4	P1	P2	P3	P4	T1	T2	B1	B2	B3	F1	F2	F3	H1	H2	H3	P1	P2	P3	T1
Average Number of reads mapped to a virus genome/Total seqenced reads by Sample Type per Site				2.37407				1006.69				1169.11				1.86816		11.0903				0.898498				3279.28				3502.79				151.076		13.6655			1.17453			226.377			479.149			3.09764
[truncated: 1 more columns]

## Sheet: Coverage
Sample ID	BCFV1-BB-1B	BCFV1-BB-2B	BCFV1-BB-3B	BCFV1-BB-4B	BCFV1-BB-1F	BCFV1-BB-2F	BCFV1-BB-3F	BCFV1-BB-4F	BCFV1-BB-1H	BCFV1-BB-2H	BCFV1-BB-3H	BCFV1-BB-4H	BCFV1-BB-1P	BCFV1-BB-2P	BCFV1-BB-3P	BCFV1-BB-4P	BCFV1-BB-T1	BCFV1-BB-T2	BCFV2-BB-1B	BCFV2-BB-2B	BCFV2-BB-3B	BCFV2-BB-4B	BCFV2-BB-1F	BCFV2-BB-2F	BCFV2-BB-3F	BCFV2-BB-4F	BCFV2-BB-1H	BCFV2-BB-2H	BCFV2-BB-3H	BCFV2-BB-4H	BCFV2-BB-1P	BCFV2-BB-2P	BCFV2-BB-3P	BCFV2-BB-4P	BCFV2-BB-T1	BCFV2-BB-T2	ONLA2-BB-1B	ONLA2-BB-2B	ONLA2-BB-3B	ONLA2-BB-1F	ONLA2-BB-2F	ONLA2-BB-3F	ONLA2-BB-1H	ONLA2-BB-2H	ONLA2-BB-3H	ONLA2-BB-1P	ONLA2-BB-2P	ONLA2-BB-3P	ONLA2-BB-1T1
Sample Bioinformatics ID	21BP025	21BP026	21BP027	21BP028	21BP001	21BP002	21BP003	21BP004	21BP009	21BP010	21BP011	21BP012	21BP033	21BP034	21BP035	21BP036	21BP235	21BP236	21BP029	21BP030	21BP031	21BP032	21BP005	21BP006	21BP007	21BP008	21BP013	21BP014	21BP015	21BP016	21BP037	21BP038	21BP039	21BP040	21BP237	21BP238	21BP041	21BP043	21BP045	21BP017	21BP019	21BP021	21BP018	21BP020	21BP022	21BP042	21BP044	21BP046	21BP239
Notes
Year	Spring 2021
Province	BC																																				ON
Know Bee Viruses	BC site 1																		BC site 2																		ON site 1
	Bee Bread				Forager				Hive				Pollen				Plant tissue		Bee Bread				Forager				Hive				Pollen				Plant tissue		Bee Bread			Forager			Hive			Pollen			Plant tissue
	1	2	3	4	1	2	3	4	1	2	3	4	1	2	3	4	1	2	1	2	3	4	1	2	3	4	1	2	3	4	1	2	3	4	1	2	1	2	3	1	2	3	1	2	3	1	2	3	1
Acute Bee Paralysis Virus											0.008																	0.008		0.008							0.016		0.008		0.008				0.008		0.008
Aphid Lethal Paralysis Virus									0.008																			0.008
Apis mellifera filamentous virus					0.823	0.635	0.01	0.246	0.002	0.401	0.002	0.004								0			0.647	0.624	0.003	0.002	0.155	0.753	0.155	0.002	0	0.245					0	0	0	0.796	0	0	0	0	0.002			0.001
Apis rhabdovirus 1											0.005	0.042															0.992			0.005		0.409
Apis rhabdovirus 2																											0.043					0.049
Black Queen Cell Virus	0.85	0.645	0.925	0.191	0.973	0.981	0.974	0.975	0.982	0.956	0.975	0.765	0.609	0.917	0.848	0.194		0.009	0.474	0.61	0.51	0.484	0.997	0.982	0.995	0.965	0.975	0.983	0.982	0.976	0.413	0.974	0.934	0.927			0.735	0.104	0.027	0.962	0.791	0.575	0.76	0.184	0.752	0.885	0.38	0.335	0.009
Chronic Bee Paralysis Virus																				0.021												0.021
Deformed Wing Virus		0.067		0.015	0.015	0.032	0.007	0.051			0.067		0.007						0.007				0.958	0.007		0.059		0.044	0.007		0.007	0.347		0.007
Empeyrat virus								0.008
Hobart bee virus 1			0.164	0.011	0.033	0.121	0.521		0.069	0.106	0.254			0.021				0.011	0.076	0.076		0.011	0.075	0.011	0.021		0.307			0.11		0.502		0.011		0.032
Israel Acute Paralysis Virus		0.073	0.008	0.326	0.063	0.008	0.967	0.008	0.499	0.979	1	0.024	0.694	0.047	0.016	0.008			0.259	0.091	0.102	0.048	0.989	0.325	0.961	0.408	0.985	1	0.729	0.98	0.977	0.991	0.13	0.31		0.087	0.04						0.024		0.008
Kashmir Bee Virus										0.008																	0.008	0.032			0.008
Lake Sinai Virus		0.013	0.026	0.013	0.99	0.984	0.984	0.995	0.984	0.984	0.984	0.656	0.025	0.025	0.038	0.09	0.677	0.157	0.013	0.013	0.096	0.026	0.984	0.985	0.985	0.995	0.994	0.997	0.985	0.997	0.268	0.977	0.064	0.103	0.482	0.946		0.013		0.968	0.81	0.385	0.55		0.063	0.056	0.013	0.198	0.837
Lake Sinai Virus NE					0.038	0.033	0.035	0.043	0.031	0.034	0.013	0.042											0.051	0.075	0.059	0.014	0.076	0.093	0.035	0.049					0.013					0.027	0.013		0.038
Moku Virus	0.008	0.008	0.009	0.008	0.009	0.009	0.009	0.008	0.008	0.008	0.009	0.008	0.009	0.008	0.008	0.008	0.007	0.007	0.009	0.008	0.008	0.006	0.009	0.008	0.008	0.008	0.008	0.008	0.009	0.008	0.007	0.008	0.008	0.007	0.007	0.007	0.008	0.008	0.007	0.008	0.009	0.009	0.009	0.008	0.009	0.009	0.008	0.008	0.007
Rhopalosiphum padi virus																				0.008				0.045	0.008		0.008	0.053		0.015				0.007
Robinvale bee virus 8																										0.008
Sacbrood Bee Virus	0.017	0.099	0.009	0.007	0.017	0.051	0.996	0.043	0.009	0.05	0.06	0.026	0.008	0.077	0.102	0.048	0.007	0.008	0.008	0.007	0.009		0.051	0.209	0.218	0.035		0.995	0.13	0.017	0.007	0.959	0.085	0.051	0.008	0.007	0.026	0.017	0.009	0.157	0.141	0.008	0.083	0.026	0.981	0.026	0.094	0.025	0.008
Varroa Tymo-like virus		0.012									0.049	0.025																	0.067
Varroa destructor virus 1	0.095	0.801	0.146	0.234	0.888	0.112	0.987	0.997	0.155	0.139	0.987	0.469	0.036	0.277	0.522	0.104			0.262	0.371	0.248	0.604	0.984	0.948	0.886	0.132	0.995	0.921	0.953	0.638	0.459	1	0.979	0.661		0.008	0.03		0.03	0.008	0.008			0.015	0.015	0.015
Varroa destructor virus 2											0.091																		0.008
Varroa destructor virus 3											0.127									0.018									0.036			0.018
Varroa orthomyxovirus-1																																0.065
Victoria bee virus 2	0.019	0.011	0.009	0.021	0.012	0.029	0.012	0.012	0.012	0.037	0.02	0.029	0.054	0.011	0.011	0.036	0.009	0.009	0.011	0.008	0.008	0.019	0.011	0.012	0.036	0.022	0.021	0.02	0.02	0.012	0.009	0.01	0.01	0.009	0.01	0.01	0.009	0.009	0.007	0.012	0.029	0.012	0.02	0.012	0.029	0.011	0.012	0.02
[truncated: 1 more columns]

## Sheet: Accession number
Sample ID	BCFV1-BB-1B	BCFV1-BB-2B	BCFV1-BB-3B	BCFV1-BB-4B	BCFV1-BB-1F	BCFV1-BB-2F	BCFV1-BB-3F	BCFV1-BB-4F	BCFV1-BB-1H	BCFV1-BB-2H	BCFV1-BB-3H	BCFV1-BB-4H	BCFV1-BB-1P	BCFV1-BB-2P	BCFV1-BB-3P	BCFV1-BB-4P	BCFV1-BB-T1	BCFV1-BB-T2	BCFV2-BB-1B	BCFV2-BB-2B	BCFV2-BB-3B	BCFV2-BB-4B	BCFV2-BB-1F	BCFV2-BB-2F	BCFV2-BB-3F	BCFV2-BB-4F	BCFV2-BB-1H	BCFV2-BB-2H	BCFV2-BB-3H	BCFV2-BB-4H	BCFV2-BB-1P	BCFV2-BB-2P	BCFV2-BB-3P	BCFV2-BB-4P	BCFV2-BB-T1	BCFV2-BB-T2	ONLA2-BB-1B	ONLA2-BB-2B	ONLA2-BB-3B	ONLA2-BB-1F	ONLA2-BB-2F	ONLA2-BB-3F	ONLA2-BB-1H	ONLA2-BB-2H	ONLA2-BB-3H	ONLA2-BB-1P	ONLA2-BB-2P	ONLA2-BB-3P	ONLA2-BB-1T1
Sample Bioinformatics ID	21BP025	21BP026	21BP027	21BP028	21BP001	21BP002	21BP003	21BP004	21BP009	21BP010	21BP011	21BP012	21BP033	21BP034	21BP035	21BP036	21BP235	21BP236	21BP029	21BP030	21BP031	21BP032	21BP005	21BP006	21BP007	21BP008	21BP013	21BP014	21BP015	21BP016	21BP037	21BP038	21BP039	21BP040	21BP237	21BP238	21BP041	21BP043	21BP045	21BP017	21BP019	21BP021	21BP018	21BP020	21BP022	21BP042	21BP044	21BP046	21BP239
Notes
Year	Spring 2021
Province	BC																																				ON
Bee virus	BC site 1																		BC site 2																		ON site 1
	Bee Bread				Forager				Hive				Pollen				Plant tissue		Bee Bread				Forager				Hive				Pollen				Plant tissue		Bee Bread			Forager			Hive			Pollen			Plant tissue
	1	2	3	4	1	2	3	4	1	2	3	4	1	2	3	4	1	2	1	2	3	4	1	2	3	4	1	2	3	4	1	2	3	4	1	2	1	2	3	1	2	3	1	2	3	1	2	3	1
Apis mellifera filamentous virus					NC_027925.1	NC_027925.1		NC_027925.1		NC_027925.1													NC_027925.1	NC_027925.1			NC_027925.1	NC_027925.1	NC_027925.1			NC_027925.1								NC_027925.1
Apis rhabdovirus 1																											MF114349.1					MF114349.1
Black Queen Cell Virus	MH267693.1	MH267694.1	MH267693.1	MH267693.1	MH267694.1	MH267694.1	MH267694.1	MH267694.1	MH267694.1	MH267694.1	MH267694.1	MH267694.1	MH267694.1	MH267693.1	MH267694.1	MH267693.1			MH267693.1	MH267693.1	MH267693.1	MH267694.1	MH267694.1	MH267694.1	MH267694.1	MH267694.1	MH267694.1	MH267693.1	MH267693.1	MH267694.1	MH267694.1	MH267693.1	MH267694.1	MH267693.1			MH267693.1	MH267694.1		MH267694.1	MH267693.1	MH267694.1	MH267693.1	MH267693.1	MH267694.1	MH267694.1	MH267694.1	MH267694.1
Deformed Wing Virus																							MG831202.1									MT415949.1
Hobart bee virus 1			MG995722.1			MG995722.1	MG995722.1			MG995722.1	MG995722.1																MG995722.1			MG995722.1		MG995722.1
Israel Acute Paralysis Virus				EU436423.1			EU436423.1		EU436423.1	EU436423.1	EU436423.1		EU436423.1						KY243933.1		EU436423.1		EU436423.1	EU436423.1	EU436423.1	EU436423.1	EU436423.1	EU436423.1	EU436423.1	EU436423.1	EU436423.1	EU436423.1	NC_009025.1	KC690268.1
Lake Sinai Virus					MH267699.1 (LSV3)	NC_035467.1 (LSV2)	NC_035467.1	NC_035467.1	NC_035467.1	NC_035467.1	NC_035467.1	NC_035467.1					NC_035467.1	MG918125.1 (LSV3)					NC_035467.1	NC_035467.1	NC_035467.1	NC_035467.1	NC_035467.1	NC_032433.1	NC_035467.1	NC_032433.1	NC_035466.1 (LSV1)	NC_035467.1		NC_035467.1	NC_035467.1	NC_035466.1 (LSV1)				MH267699.1 (LSV3)	MH267699.1	MH267699.1	MH267699.1					MH267699.1	MH267699.1
Sacbrood Bee Virus							MG545286.1								MG545286.1									MG545286.1	MG545286.1			MG545286.1	MG545286.1			MG545287.1								MG545287.1	MG545286.1				MG545286.1
Varroa destructor virus 1		NC_006494.1	NC_006494.1	NC_006494.1	NC_006494.1	NC_006494.1	NC_006494.1	NC_006494.1	NC_006494.1	NC_006494.1	NC_006494.1	NC_006494.1		NC_006494.1	NC_006494.1	NC_006494.1			NC_006494.1	NC_006494.1	NC_006494.1	NC_006494.1	NC_006494.1	NC_006494.1	NC_006494.1	NC_006494.1	NC_006494.1	NC_006494.1	NC_006494.1	NC_006494.1	NC_006494.1	NC_006494.1	NC_006494.1	NC_006494.1
Varroa destructor virus 3											NC_040313.1
[truncated: 1 more columns]

## Sheet: Coverage 10%
Sample ID	BCFV1-BB-1B	BCFV1-BB-2B	BCFV1-BB-3B	BCFV1-BB-4B	BCFV1-BB-1F	BCFV1-BB-2F	BCFV1-BB-3F	BCFV1-BB-4F	BCFV1-BB-1H	BCFV1-BB-2H	BCFV1-BB-3H	BCFV1-BB-4H	BCFV1-BB-1P	BCFV1-BB-2P	BCFV1-BB-3P	BCFV1-BB-4P	BCFV1-BB-T1	BCFV1-BB-T2	BCFV2-BB-1B	BCFV2-BB-2B	BCFV2-BB-3B	BCFV2-BB-4B	BCFV2-BB-1F	BCFV2-BB-2F	BCFV2-BB-3F	BCFV2-BB-4F	BCFV2-BB-1H	BCFV2-BB-2H	BCFV2-BB-3H	BCFV2-BB-4H	BCFV2-BB-1P	BCFV2-BB-2P	BCFV2-BB-3P	BCFV2-BB-4P	BCFV2-BB-T1	BCFV2-BB-T2	ONLA2-BB-1B	ONLA2-BB-2B	ONLA2-BB-3B	ONLA2-BB-1F	ONLA2-BB-2F	ONLA2-BB-3F	ONLA2-BB-1H	ONLA2-BB-2H	ONLA2-BB-3H	ONLA2-BB-1P	ONLA2-BB-2P	ONLA2-BB-3P	ONLA2-BB-1T1
Sample Bioinformatics ID	21BP025	21BP026	21BP027	21BP028	21BP001	21BP002	21BP003	21BP004	21BP009	21BP010	21BP011	21BP012	21BP033	21BP034	21BP035	21BP036	21BP235	21BP236	21BP029	21BP030	21BP031	21BP032	21BP005	21BP006	21BP007	21BP008	21BP013	21BP014	21BP015	21BP016	21BP037	21BP038	21BP039	21BP040	21BP237	21BP238	21BP041	21BP043	21BP045	21BP017	21BP019	21BP021	21BP018	21BP020	21BP022	21BP042	21BP044	21BP046	21BP239
Notes
Year	Spring 2021
Province	BC																																				ON
Bee virus	BC site 1																		BC site 2																		ON site 1
	Bee Bread				Forager				Hive				Pollen				Plant tissue		Bee Bread				Forager				Hive				Pollen				Plant tissue		Bee Bread			Forager			Hive			Pollen			Plant tissue
	1	2	3	4	1	2	3	4	1	2	3	4	1	2	3	4	1	2	1	2	3	4	1	2	3	4	1	2	3	4	1	2	3	4	1	2	1	2	3	1	2	3	1	2	3	1	2	3	1
Apis mellifera filamentous virus					0.823	0.635		0.246		0.401													0.647	0.624			0.155	0.753	0.155			0.245								0.796
Apis rhabdovirus 1																											0.992					0.409
Black Queen Cell Virus	0.85	0.645	0.925	0.191	0.973	0.981	0.974	0.975	0.982	0.956	0.975	0.765	0.609	0.917	0.848	0.194			0.474	0.61	0.51	0.484	0.997	0.982	0.995	0.965	0.975	0.983	0.982	0.976	0.413	0.974	0.934	0.927			0.735	0.104		0.962	0.791	0.575	0.76	0.184	0.752	0.885	0.38	0.335
Deformed Wing Virus																							0.958									0.347
Hobart bee virus 1			0.164			0.121	0.521			0.106	0.254																0.307			0.11		0.502
Israel Acute Paralysis Virus				0.326			0.967		0.499	0.979	1		0.694						0.259		0.102		0.989	0.325	0.961	0.408	0.985	1	0.729	0.98	0.977	0.991	0.13	0.31
Lake Sinai Virus					0.99	0.984	0.984	0.995	0.984	0.984	0.984	0.656					0.677	0.157					0.984	0.985	0.985	0.995	0.994	0.997	0.985	0.997	0.268	0.977		0.103	0.482	0.946				0.968	0.81	0.385	0.55					0.198	0.837
Sacbrood Bee Virus							0.996								0.102									0.209	0.218			0.995	0.13			0.959								0.157	0.141				0.981
Varroa destructor virus 1		0.801	0.146	0.234	0.888	0.112	0.987	0.997	0.155	0.139	0.987	0.469		0.277	0.522	0.104			0.262	0.371	0.248	0.604	0.984	0.948	0.886	0.132	0.995	0.921	0.953	0.638	0.459	1	0.979	0.661
Varroa destructor virus 3											0.127
Number of Viruses Id'd	1	2	3	3	4	5	6	4	4	6	6	3	2	2	3	2	1	1	3	2	3	2	6	6	5	4	7	6	6	5	4	9	3	4	1	1	1	1	0	4	3	2	2	1	2	1	1	2	1
Average genome coverage	0.85	0.723	0.411667	0.250333	0.9185	0.5666	0.904833	0.80325	0.655	0.594167	0.721167	0.63	0.6515	0.597	0.490667	0.149	0.677	0.157	0.331667	0.4905	0.286667	0.544	0.9265	0.678833	0.809	0.625	0.771857	0.9415	0.655667	0.7402	0.52925	0.711556	0.681	0.50025	0.482	0.946	0.735	0.104	0	0.72075	0.580667	0.48	0.655	0.184	0.8665	0.885	0.38	0.2665	0.837
	B1 (BC1)	B2 (BC1)	B3 (BC1)	B4 (BC1)	F1 (BC1)	F2 (BC1)	F3 (BC1)	F4 (BC1)	H1 (BC1)	H2 (BC1)	H3 (BC1)	H4 (BC1)	P1 (BC1)	P2 (BC1)	P3 (BC1)	P4 (BC1)	T1 (BC1)	T2 (BC1)	B1 (BC2)	B2 (BC2)	B3 (BC2)	B4 (BC2)	F1 (BC2)	F2 (BC2)	F3 (BC2)	F4 (BC2)	H1 (BC2)	H2 (BC2)	H3 (BC2)	H4 (BC2)	P1 (BC2)	P2 (BC2)	P3 (BC2)	P4 (BC2)	T1 (BC2)	T2 (BC2)	B1 (ON)	B2 (ON)	B3 (ON)	F1 (ON)	F2 (ON)	F3 (ON)	H1 (ON)	H2 (ON)	H3 (ON)	P1 (ON)	P2 (ON)	P3 (ON)	T1 (ON)
Total viruses identified by samples type				9				19				19				9		2				10				21				24				20		2			2			9			5			4
Average Number of Viruses Identified by Sample Type				2.25				4.75				4.75				2.25		1				2.5				5.25				6				5		1			0.666667			3			1.66667			1.33333
Average Genome Coverage by Sample Type per Site				0.55875				0.798296				0.650083				0.472042		0.417				0.413208				0.759833				0.777306				0.605514		0.714			0.279667			0.593806			0.5685			0.5105
[truncated: 1 more columns]
